# Supplementary material for: Transition towards plate tectonics tracked in the metamorphic signature of Neoarchean synmagmatic transpression
Source: Nat Commun. 2025 Nov 27;16:10632. doi: 10.1038/s41467-025-65622-1 (PMC12660674; doi:10.1038/s41467-025-65622-1)
Supplement: Supplementary file 3 — Supplementary Data 1 [file 41467_2025_65622_MOESM3_ESM.xlsx]

## Sheet: Table S1
Table S1. Mineral modes for sample 240169: cordierite-garnet pelitic schist, Lawlers – mount Ida road.
Mineral modes		Qz	Pl	Bt	Crd	Grt	And	Chl†	St	Ilm	H2O
Observed (vol%)*		56	17	12	8	2	2.28	2	0.5	<0.5	N.D.
Predicted (mol%)
@ 535 °C, 2 kbar		55	19	9	14	0.3	0.2	N.D.	2	0.1	N.D.
@ 550 °C, 2.3 kbar		55	19	9	13	1	0.4	N.D.	2	0.1	N.D.
@ 560 °C, 2.5 kbar		55	19	9	13	1	1	N.D.	2	0.1	N.D.
@ 575 °C, 2.8 kbar		55	18	9	12	1	1	N.D.	2	0.1	N.D.
@ 585 °C, 3 kbar		55	18	9	12	1	1	N.D.	2	0.1	N.D.
@ 595 °C, 3.3 kbar		56	18	9	10	2	0.2	N.D.	4	0.1	N.D.
NOTES:	*Trace tourmaline, pyrite, apatite, zircon, allanite also present in thin section
	†Retrograde phase
	N.D.: no data

## Sheet: Table S2
Table S2. Whole-rock major and trace-element compositions of the samples studied in this work.
GSWANO	DLat	DLong	Easting	Northing	Lithname	Ag_ppm	Al2O3_pct	Ars_ppm	Ba_ppm	Be_ppm	Bi_ppm	C_ppm	CaO_pct	Cd_ppm	Ce_ppm	Co_ppm	Cr_ppm	Cs_ppm	Cu_ppm	Dy_ppm	Er_ppm	Eu_ppm	Fe2O3_pct	FeO_pct	Ga_ppm	Gd_ppm	Ge_ppm	Hf_ppm	Ho_ppm	Ind_ppm	K2O_pct	La_ppm	Li_ppm	LOI_pct	Lu_ppm	MgO_pct	MnO_pct	Mo_ppm	Na2O_pct	Nb_ppm	Nd_ppm	Ni_ppm	P2O5_pct	Pb_ppm	Pr_ppm	Rb_ppm	S_pct	Sb_ppm	Sc_ppm
198113	-27.5298	118.041	602776	6954449	granitic gneiss	0.04	14.27	0.6	755.4	2.83	0.11	300	1.83	0.03	63.1	51.7	22	27.51	4	1.83	0.94	0.6	1.52	N.D.	19.6	2.58	1.03	3.8	0.32	0.018	3.12	36.1	64.1	0.65	0.19	0.44	0.03	0.1	4.34	8.6	20.9	5.3	0.065	36.8	6.4	175.2	N.D.	0.06	N.D.
198197	-27.7959	117.922	590798	6925066	metasedimentary rock	0.04	30.81	10.5	447.1	2.24	0.02	200	0.28	0.04	62.4	9	972	1.9	153.5	3.3	1.9	1.7	3.37	N.D.	30.4	4.3	2.95	4.4	0.6	0.11	3.1	35.5	57.3	3.02	0.3	0.24	0.02	0.1	3.82	6.7	26.5	99.1	0.032	13.4	7.2	92.2	0.01	0.55	47
199687	-27.5095	118.284	626825	6956470	amphibolite	0.03	17.41	1	353.6	0.59	0.11	400	7.98	0.17	13.5	29	47	0.8	14	3.3	2.3	0.9	10.15	6.87	14.3	2.8	0.98	1.5	0.7	0.14	0.82	5.7	19.2	0.77	0.4	4.3	0.48	1	2.84	2.6	8.1	63.1	0.091	6.9	1.9	32.6	0.02	0.09	34
240169	-29.008	120.511	257528	6788580	semipelitic schist	0.02	12.84	0.2	240	N.D.	0.02	100	1.99	0.03	112.5	8.3	20	3.36	2.1	5.25	3.37	1.24	6.27	N.D.	14.7	4.59	N.D.	8	1.12	0.026	0.99	46.1	90.4	0.65	0.52	1.66	0.06	0.75	1.08	14.1	32.5	27.6	0.05	11.3	9.68	29.6	0.01	-0.05	8.8
Element oxides in wt%; elements in ppm
N.D.: no data
[truncated: 20 more columns]

## Sheet: Table S3
Table S3. EPMA mineral compositional data
Sample 198113
Mineral	Plagioclase - porphyroclasts									K-feldspar - porphyroclasts								Biotite											Muscovite												Chlorite			Epidote
SiO2	65.9751	63.173	65.9581	65.18	62.3814	63.8731	65.2575	64.5778		65.4917	64.4218	64.593	65.0841	64.2792	64.1687	64.0751		35.615	35.2977	35.8465	34.6984	36.1173	35.9353	35.2718	36.3616	34.4284	35.5681		43.4912	45.6401	45.2325	45.8738	45.6838	45.4257	45.4342	46.6144	44.9516	45.2472	46.0693		27.4016	25.1441		36.9379	38.3145	37.3184	37.4241	37.3518	37.2033
TiO2	0.00245	0.014073	0	0	0	0	0.008474	0		0	0.008666	0.009312	0.010309	0	0	0.009936		1.75639	2.01678	1.98575	1.17812	1.82175	1.45517	1.70676	1.33076	1.33227	0.88515		0.965888	1.00974	1.30305	1.42906	1.43398	1.08812	1.54262	0.403062	0.32132	0.771009	0.380807		0.304038	1.04239		0.052399	0.051909	0.160085	0.239967	0.062382	0.064325
Al2O3	22.9809	23.0371	23.1905	21.7913	23.1655	22.6369	22.6687	22.3663		18.8632	18.8066	18.8528	19.0284	18.8425	18.7886	18.7813		16.6803	16.1442	16.2825	16.1722	16.3633	15.8413	16.0093	16.0458	15.9804	15.8384		31.3408	31.0288	30.6446	31.0582	31.3688	30.598	29.7364	31.3875	30.4459	30.3077	30.3256		18.1365	18.8777		22.2551	24.8442	22.8857	23.5416	23.0808	20.734
Cr2O3	0.002259	0	0	0	0	0	0.008347	0.000358		0.013498	0.010316	0	0	0	0	0		0	0.016695	0.024963	0	0	0	0.006564	0	0	0		0	0.01548	0	0.006955	0	0	0.018953	0	0	0	0.017466		0.028589	0		0	0	0.018279	0	0	0
FeO	0.504126	0.317828	0.213853	0.054285	0.128743	0.105842	0.152243	0		0.09923	0.023166	0.134658	0.17005	0.003957	0	0		21.9019	21.6758	21.4853	22.5513	21.2983	22.0031	21.7755	21.1331	21.5524	20.2784		5.03393	4.60505	4.65617	4.60672	4.55609	4.70765	4.65238	4.73853	5.3133	4.6487	4.67242		27.1162	29.0705		11.75	10.9993	11.2502	11.7501	11.9301	14.7372
MnO	0.014883	0	0.013908	0	0	0	0	0		0	0	0.004924	0	0.005981	0	0		0.367752	0.389249	0.363403	0.407888	0.337173	0.38969	0.351118	0.335965	0.347339	0.322274		0.016606	0.026428	0.04275	0.024837	0	0.031409	0.030192	0.009493	0.051895	0.015769	0.006405		0.609424	0.706853		0.2934	0.263844	0.336981	0.235903	0.192912	0.060783
MgO	0.005811	0.01275	0.00623	0.003626	0	0.00095	0.003085	0		0	0	0	0	0	0	0		8.38461	8.33666	8.2112	8.70439	8.60177	8.83389	8.30824	8.8319	8.97307	9.30517		1.41264	1.29881	1.23466	1.24992	1.26537	1.50807	1.40425	1.44973	1.48606	1.33959	1.51944		9.50315	10.5221		0.186244	0.022441	0.006567	0.066781	0.003553	0.003186
ZnO	0.013556	0	0	0	0	0.01963	0.022826	0		0.000988	0	0.051991	0	0	0.061326	0.027287		0.091174	0.081225	0.037288	0.061556	0.102344	0.045783	0.089844	0.063543	0.068109	0.022038		0	0	0	0.048104	0	0.002751	0	0	0	0.018991	0		0.060767	0.109863		0.048666	0	0.022567	0	0	0
CaO	3.08293	3.73757	3.57362	2.37718	3.9514	3.16961	3.07989	2.92695		0.010676	0.000513	0.015857	0.012086	0	0	0.016725		0.095447	0.055307	0.030221	0.007835	0.026764	0.033822	0.074012	0.063088	0.103842	0.023428		0.013699	0.022518	0.043289	0.061731	0.046065	0.082581	0.057629	0.103901	0.027573	0.047245	0.05221		0.058361	0.97568		22.619	23.1452	23.0412	23.3647	23.562	23.3357
Na2O	10.5517	9.57458	10.1977	10.3595	9.66013	9.93271	10.1103	10.1118		0.354578	0.296394	0.39362	0.329871	0.445003	0.350037	0.396461		0.056329	0.018402	0.051432	0.0172	0.007665	0.0157	0.01166	0.023892	0.045645	0.080344		0.219026	0.248471	0.222233	0.307039	0.278883	0.202405	0.22506	0.243568	0.201784	0.210401	0.208791		0.008906	0.032179		0	0	0.008248	0.025032	0	0.014666
K2O	0.136652	0.078137	0.077171	0.10855	0.168487	0.095314	0.095387	0.083559		16.0335	15.9873	15.9701	15.919	15.7199	16.035	15.9082		8.8423	9.23485	9.46828	8.5597	9.37368	9.37949	9.31453	9.22929	8.60005	8.72829		9.88695	9.86808	9.78301	9.74405	9.96483	10.0469	9.95455	10.0018	10.3965	10.3539	10.7121		2.58065	0.031838		0.061677	0.042963	0.018034	0.080045	0.016053	0.006329
Cl	0.004769	0	0.003001	0	0.007626	0	0.001931	0.020419		0.002837	0	0	0.006322	0.001109	0	0		0.005281	0.014142	0.002196	0.008518	0	0.006943	0.029355	0.009535	0.015496	0.005365		0	0.000849	0.003617	0	0	0	0.004136	0.019943	0	0	0		0.002115	0		0	0.004993	0.001269	0	0	0
F	0	0.071267	0	0.010821	0.019377	0.004063	0.025771	0.013017		0	0.009389	0.014242	0	0	0.003739	0		0.755486	0.949953	0.967135	0.74409	0.969654	0.8379	0.902314	0.901634	1.01772	1.39593		0.34269	0.247977	0.27174	0.211039	0.302447	0.357346	0.338316	0.320185	0.34747	0.291775	0.319026		0.359178	0.112878		0.015439	0	0.056051	0.030774	0	0.000529
H2O	0	0	0	0	0	0	0	0		0	0	0	0	0	0	0		3.49898	3.37905	3.40326	3.4246	3.42322	3.45438	3.37728	3.43197	3.27855	3.1386		4.12386	4.25544	4.21272	4.30215	4.26791	4.19342	4.17156	4.27829	4.15084	4.18125	4.21333		10.7134	10.8421		1.76757	1.85671	1.77065	1.80978	1.81107	1.78153
OH = Cl ("Cl factor")	0.00107618	0	0.00067721	0	0.00172089	0	0.000435752	0.00460778		0.000640202	0	0	0.00142663	0.000250259	0	0		0.00119172	0.0031913	0.000495553	0.00192218	0	0.00156677	0.00662429	0.00215168	0.00349685	0.00121067		0	0.000191587	0.000816218	0	0	0	0.000933336	0.00450037	0	0	0		0.000477274	0		0	0.00112673	0.000286364	0	0	0
OH = F ("F factor")	0	0.0300086	0	0.00455642	0.00815912	0.00171082	0.0108515	0.0054811		0	0.00395345	0.00599691	0	0	0.00157439	0		0.318114	0.399999	0.407234	0.313316	0.408294	0.352816	0.379939	0.379653	0.428534	0.587787		0.144297	0.104416	0.114422	0.0888627	0.127352	0.150469	0.142455	0.134821	0.14631	0.122858	0.134333		0.15124	0.0475298		0.00650094	0	0.0236015	0.0129581	0	0.000222747
Total	103.274	99.9863	103.233	99.8807	99.4728	99.8364	101.423	100.09		100.87	99.5602	100.035	100.559	99.2974	99.4058	99.215		94.2327	93.8278	94.3485	92.796	94.6114	94.4237	93.4645	93.9483	92.0327	91.8639		92.5791	93.9077	93.3224	94.5326	94.7729	93.9005	93.2553	95.1528	93.3971	93.1294	94.1492		86.0178	86.5786		94.2133	97.6882	95.0997	96.746	96.1996	96.1598
No. Oxygens	8	8	8	8	8	8	8	8		8	8	8	8	8	8	8		11	11	11	11	11	11	11	11	11	11		11	11	11	11	11	11	11	11	11	11	11		14	14		12.5	12.5	12.5	12.5	12.5	12.5
Si	2.80869	2.78827	2.81427	2.8668	2.76108	2.81556	2.83343	2.83777		3.00511	2.99392	2.98697	2.99602	2.99228	2.9849	2.98537		2.75885	2.75248	2.7742	2.74355	2.78045	2.78729	2.76515	2.81455	2.73309	2.79687		3.02824	3.13579	3.13326	3.13532	3.11295	3.12315	3.15331	3.15629	3.10138	3.13216	3.14894		2.98414	2.72747		3.01832	3.00689	3.01969	2.97445	2.98793	3.00321
Ti	7.8448e-05	0.000467177	0	0	0	0	0.000276734	0		0	0.000302913	0.000323877	0.000356926	0	0	0.000348186		0.102331	0.118285	0.115587	0.0700623	0.105483	0.084892	0.100637	0.0774744	0.0795466	0.0523505		0.0505833	0.0521797	0.0678888	0.0734615	0.0734929	0.0562678	0.0805256	0.0205268	0.016674	0.0401424	0.0195771		0.0249037	0.0850444		0.00322038	0.00306401	0.00974276	0.0143449	0.00375328	0.0039055
Al	1.15298	1.19829	1.1661	1.12952	1.20836	1.17596	1.15995	1.15829		1.02004	1.03002	1.02743	1.03229	1.03372	1.02998	1.03125		1.52275	1.48363	1.48505	1.50696	1.48457	1.44805	1.47909	1.46372	1.49505	1.46775		2.57175	2.51244	2.50167	2.50163	2.51906	2.47922	2.43221	2.50463	2.47553	2.47249	2.44282		2.3277	2.41325		2.14315	2.29779	2.1824	2.20506	2.17591	1.9725
Cr	7.603e-05	0	0	0	0	0	0.000286522	1.24372e-05		0.000489653	0.000379021	0	0	0	0	0		0	0.00102922	0.00152733	0	0	0	0.000406823	0	0	0		0	0.000840846	0	0.000375802	0	0	0.00103993	0	0	0	0.000943823		0.00246143	0		0	0	0.00116933	0	0	0
Fe3+	0	0	0	0	0	0	0	0		0	0	0	0	0	0	0		0.0707045	0.0704415	0.0692996	0.0742974	0.0683381	0.0711226	0.0711413	0.068179	0.0713004	0.0664662		0.102851	0	0	0	0	0	0	0	0.154512	0.0615327	0.111901		0.328672	0.4093		0	0.685929	0.746209	0	0	0
Fe2+	0.0179459	0.01173	0.00762985	0.00199648	0.00476486	0.00390129	0.00552742	0		0.00380732	0.000900246	0.00520692	0.00654561	0.000154029	0	0		1.34796	1.34293	1.32109	1.4167	1.3027	1.35596	1.35632	1.29965	1.35936	1.2669		0.190238	0.264568	0.269698	0.263277	0.259601	0.270644	0.269999	0.26829	0.152021	0.20755	0.155152		2.14064	2.22751		0.802849	0.0358812	0.0149983	0.780908	0.798007	0.99477
Mn2+	0.000536603	0	0.000502575	0	0	0	0	0		0	0	0.000192842	0	0.000235801	0	0		0.0241262	0.0257066	0.0238187	0.0273139	0.0219833	0.0255988	0.0233122	0.0220241	0.0233523	0.0214623		0.000979248	0.00153781	0.00250796	0.00143766	0	0.00182888	0.00177465	0.000544377	0.00303231	0.000924473	0.000370775		0.0562085	0.0649369		0.0203045	0.0175364	0.0230932	0.0158792	0.0130695	0.00415552
Mg	0.000368807	0.000838954	0.000396287	0.000237758	0	6.24302e-05	0.000199693	0		0	0	0	0	0	0	0		0.968283	0.969158	0.947376	1.02605	0.987218	1.0215	0.971015	1.01917	1.06195	1.09084		0.146638	0.133037	0.127502	0.127357	0.128544	0.154574	0.145296	0.146342	0.152852	0.138245	0.154832		1.54289	1.70157		0.0226882	0.00262556	0.000792193	0.00791285	0.000423721	0.00038342
Zn	0.000426057	0	0	0	0	0.000638821	0.000731685	0		3.3469e-05	0	0.00177495	0	0	0.00210602	0.000938591		0.00521408	0.00467606	0.00213045	0.00359324	0.00581668	0.00262167	0.00519988	0.00363117	0.00399166	0.00127937		0	0	0	0.00242723	0	0.000139635	0	0	0	0.000970536	0		0.00488566	0.00879806		0.00293583	0	0.00134811	0	0	0
Ca	0.140608	0.176732	0.163353	0.112012	0.187368	0.149684	0.143265	0.137794		0.000524813	2.55415e-05	0.000785577	0.000596039	0	0	0.000834827		0.00792098	0.0046204	0.00250566	0.000663688	0.00220736	0.00281049	0.00621607	0.00523161	0.00883146	0.00197364		0.00102188	0.00165749	0.00321251	0.00452004	0.00336282	0.00608266	0.00428495	0.00753701	0.00203805	0.00350372	0.00382321		0.00680907	0.113384		1.9801	1.94598	1.99741	1.98947	2.01927	2.01812
Na	0.870872	0.819278	0.843544	0.883343	0.828923	0.848834	0.851049	0.861451		0.0315423	0.0267045	0.0352884	0.029439	0.0401609	0.0315666	0.0358111		0.00845931	0.00278196	0.00771672	0.00263657	0.00114399	0.00236085	0.00177214	0.00358531	0.00702488	0.0122482		0.029566	0.0330967	0.0298444	0.0406836	0.0368418	0.0269787	0.0302824	0.0319732	0.0269901	0.0282363	0.0276676		0.00188033	0.00676713		0	0	0.00129389	0.00385708	0	0.00229522
K	0.00742077	0.00439915	0.00420011	0.00609006	0.00951258	0.00535935	0.005283	0.00468377		0.93845	0.947745	0.942025	0.934749	0.93345	0.951446	0.94545		0.873713	0.918579	0.934697	0.863318	0.920491	0.928003	0.931455	0.911263	0.870858	0.875488		0.878133	0.864853	0.864424	0.849505	0.866143	0.881115	0.88128	0.863862	0.914968	0.914249	0.933976		0.358494	0.00440533		0.00642873	0.00430089	0.0018614	0.00811518	0.00163804	0.000651702
Cl	0.000346409	0	0.000217728	0	0.000575816	0	0.000142317	0.00152345		0.000219783	0	0	0.000491333	8.72498e-05	0	0		0.000695541	0.00187497	0.00028894	0.00114531	0	0.000915648	0.00391286	0.00125473	0.00209161	0.000717149		0	9.86574e-05	0.000423287	0	0	0	0.000485081	0.0022851	0	0	0		0.000394999	0		0	0.00068283	0.00017938	0	0	0
F	0	0.00997011	0	0.0015073	0.00272983	0.000567982	0.0035438	0.00181204		0	0.00137582	0.00207906	0	0	0.000549374	0		0.18565	0.23499	0.237424	0.18667	0.23678	0.206175	0.224405	0.221371	0.256302	0.34815		0.0758057	0.0537645	0.0593339	0.0454547	0.0650083	0.0776615	0.0740319	0.0684507	0.0763421	0.0640461	0.0693057		0.125158	0.039292		0.00412386	0	0.0147829	0.00799701	0	0.000140753
OH-	0	0	0	0	0	0	0	0		0	0	0	0	0	0	0		1.81365	1.76314	1.76229	1.81218	1.76322	1.79291	1.77168	1.77737	1.74161	1.65113		1.92419	1.94614	1.94024	1.95455	1.93499	1.92234	1.92548	1.92926	1.92366	1.93595	1.93069		7.87445	7.96071		0.995876	0.999317	0.985038	0.992003	1	0.999859
Total cations (S)	5	5	5	5	5	5	5	5		5	5	5	5	5	5	5		7.69031	7.69431	7.685	7.73515	7.6804	7.7302	7.71171	7.68848	7.71435	7.65363		7	7	7	7	7	7	7	7	7	7	7		9.77969	9.76244		8	8	8	8	8	8
End member calculations																																									N.D.	N.D.
ca(pl, ksp)	0.137999	0.176659	0.16156	0.111851	0.182655	0.149106	0.143323	0.137255		0.000540756	2.62105e-05	0.000803167	0.000617795	0	0	0.000850046		N.D.	N.D.	N.D.	N.D.	N.D.	N.D.	N.D.	N.D.	N.D.	N.D.		N.D.	N.D.	N.D.	N.D.	N.D.	N.D.	N.D.	N.D.	N.D.	N.D.	N.D.		N.D.	N.D.		N.D.	N.D.	N.D.	N.D.	N.D.	N.D.
k(pl)	0.00728311	0.00439735	0.00415401	0.00608126	0.00927329	0.00533866	0.00528513	0.00466544		N.D.	N.D.	N.D.	N.D.	N.D.	N.D.	N.D.		N.D.	N.D.	N.D.	N.D.	N.D.	N.D.	N.D.	N.D.	N.D.	N.D.		N.D.	N.D.	N.D.	N.D.	N.D.	N.D.	N.D.	N.D.	N.D.	N.D.	N.D.		N.D.	N.D.		N.D.	N.D.	N.D.	N.D.	N.D.	N.D.
na(ksp)	N.D.	N.D.	N.D.	N.D.	N.D.	N.D.	N.D.	N.D.		0.0325005	0.027404	0.0360785	0.0305135	0.0412494	0.0321121	0.0364639		N.D.	N.D.	N.D.	N.D.	N.D.	N.D.	N.D.	N.D.	N.D.	N.D.		N.D.	N.D.	N.D.	N.D.	N.D.	N.D.	N.D.	N.D.	N.D.	N.D.	N.D.		N.D.	N.D.		N.D.	N.D.	N.D.	N.D.	N.D.	N.D.
p(abh)	0.854717	0.818943	0.834286	0.882068	0.808072	0.845556	0.851392	0.85808		0.0325005	0.027404	0.0360785	0.0305135	0.0412494	0.0321121	0.0364639		N.D.	N.D.	N.D.	N.D.	N.D.	N.D.	N.D.	N.D.	N.D.	N.D.		N.D.	N.D.	N.D.	N.D.	N.D.	N.D.	N.D.	N.D.	N.D.	N.D.	N.D.		N.D.	N.D.		N.D.	N.D.	N.D.	N.D.	N.D.	N.D.
p(an)	0.137999	0.176659	0.16156	0.111851	0.182655	0.149106	0.143323	0.137255		0.000540756	2.62105e-05	0.000803167	0.000617795	0	0	0.000850046		N.D.	N.D.	N.D.	N.D.	N.D.	N.D.	N.D.	N.D.	N.D.	N.D.		N.D.	N.D.	N.D.	N.D.	N.D.	N.D.	N.D.	N.D.	N.D.	N.D.	N.D.		N.D.	N.D.		N.D.	N.D.	N.D.	N.D.	N.D.	N.D.
p(san)	0.00728311	0.00439735	0.00415401	0.00608126	0.00927329	0.00533866	0.00528513	0.00466544		0.966959	0.97257	0.963118	0.968869	0.958751	0.967888	0.962686		N.D.	N.D.	N.D.	N.D.	N.D.	N.D.	N.D.	N.D.	N.D.	N.D.		N.D.	N.D.	N.D.	N.D.	N.D.	N.D.	N.D.	N.D.	N.D.	N.D.	N.D.		N.D.	N.D.		N.D.	N.D.	N.D.	N.D.	N.D.	N.D.
x(mu)	N.D.	N.D.	N.D.	N.D.	N.D.	N.D.	N.D.	N.D.		N.D.	N.D.	N.D.	N.D.	N.D.	N.D.	N.D.		N.D.	N.D.	N.D.	N.D.	N.D.	N.D.	N.D.	N.D.	N.D.	N.D.		0.666525	0.665405	0.678997	0.673972	0.668824	0.636482	0.650138	0.647055	0.667268	0.660606	0.632999		N.D.	N.D.		N.D.	N.D.	N.D.	N.D.	N.D.	N.D.
y(mu) = Al(M2A)cations (either equals Ti + Cr + Al + Si -5 OR 1 - Fe - Mg - Mn - Zn)	N.D.	N.D.	N.D.	N.D.	N.D.	N.D.	N.D.	N.D.		N.D.	N.D.	N.D.	N.D.	N.D.	N.D.	N.D.		N.D.	N.D.	N.D.	N.D.	N.D.	N.D.	N.D.	N.D.	N.D.	N.D.		0.557224	0.601676	0.601553	0.606841	0.612808	0.572961	0.584143	0.585451	0.534312	0.58963	0.575586		N.D.	N.D.		N.D.	N.D.	N.D.	N.D.	N.D.	N.D.
f(mu) = p(fmu)	N.D.	N.D.	N.D.	N.D.	N.D.	N.D.	N.D.	N.D.		N.D.	N.D.	N.D.	N.D.	N.D.	N.D.	N.D.		N.D.	N.D.	N.D.	N.D.	N.D.	N.D.	N.D.	N.D.	N.D.	N.D.		0.102851	0	0	0	0	0	0	0	0.154512	0.0615327	0.111901		N.D.	N.D.		N.D.	N.D.	N.D.	N.D.	N.D.	N.D.
n(mu) = p(pa)	N.D.	N.D.	N.D.	N.D.	N.D.	N.D.	N.D.	N.D.		N.D.	N.D.	N.D.	N.D.	N.D.	N.D.	N.D.		N.D.	N.D.	N.D.	N.D.	N.D.	N.D.	N.D.	N.D.	N.D.	N.D.		0.0297049	0.0330288	0.0297502	0.0405454	0.0367514	0.0269693	0.0301944	0.0319249	0.027181	0.0283155	0.0278091		N.D.	N.D.		N.D.	N.D.	N.D.	N.D.	N.D.	N.D.
c(mu) = p(ma)	N.D.	N.D.	N.D.	N.D.	N.D.	N.D.	N.D.	N.D.		N.D.	N.D.	N.D.	N.D.	N.D.	N.D.	N.D.		N.D.	N.D.	N.D.	N.D.	N.D.	N.D.	N.D.	N.D.	N.D.	N.D.		0.00102668	0.00165409	0.00320238	0.00450469	0.00335456	0.00608054	0.00427251	0.00752562	0.00205247	0.00351355	0.00384275		N.D.	N.D.		N.D.	N.D.	N.D.	N.D.	N.D.	N.D.
p(mu)	N.D.	N.D.	N.D.	N.D.	N.D.	N.D.	N.D.	N.D.		N.D.	N.D.	N.D.	N.D.	N.D.	N.D.	N.D.		N.D.	N.D.	N.D.	N.D.	N.D.	N.D.	N.D.	N.D.	N.D.	N.D.		0.423642	0.566994	0.568601	0.561791	0.572702	0.539911	0.549676	0.546	0.350566	0.496268	0.432033		N.D.	N.D.		N.D.	N.D.	N.D.	N.D.	N.D.	N.D.
p(cel)	N.D.	N.D.	N.D.	N.D.	N.D.	N.D.	N.D.	N.D.		N.D.	N.D.	N.D.	N.D.	N.D.	N.D.	N.D.		N.D.	N.D.	N.D.	N.D.	N.D.	N.D.	N.D.	N.D.	N.D.	N.D.		0.147654	0.133277	0.127902	0.128181	0.128229	0.155236	0.145493	0.146313	0.154949	0.139277	0.15576		N.D.	N.D.		N.D.	N.D.	N.D.	N.D.	N.D.	N.D.
p(fcel)	N.D.	N.D.	N.D.	N.D.	N.D.	N.D.	N.D.	N.D.		N.D.	N.D.	N.D.	N.D.	N.D.	N.D.	N.D.		N.D.	N.D.	N.D.	N.D.	N.D.	N.D.	N.D.	N.D.	N.D.	N.D.		0.295121	0.265047	0.270544	0.264978	0.258964	0.271803	0.270365	0.268236	0.310739	0.271093	0.268654		N.D.	N.D.		N.D.	N.D.	N.D.	N.D.	N.D.	N.D.
x(chl)	N.D.	N.D.	N.D.	N.D.	N.D.	N.D.	N.D.	N.D.		N.D.	N.D.	N.D.	N.D.	N.D.	N.D.	N.D.		N.D.	N.D.	N.D.	N.D.	N.D.	N.D.	N.D.	N.D.	N.D.	N.D.		N.D.	N.D.	N.D.	N.D.	N.D.	N.D.	N.D.	N.D.	N.D.	N.D.	N.D.		0.581137	0.566929		N.D.	N.D.	N.D.	N.D.	N.D.	N.D.
m(chl)	N.D.	N.D.	N.D.	N.D.	N.D.	N.D.	N.D.	N.D.		N.D.	N.D.	N.D.	N.D.	N.D.	N.D.	N.D.		N.D.	N.D.	N.D.	N.D.	N.D.	N.D.	N.D.	N.D.	N.D.	N.D.		N.D.	N.D.	N.D.	N.D.	N.D.	N.D.	N.D.	N.D.	N.D.	N.D.	N.D.		0.0112417	0.0129874		N.D.	N.D.	N.D.	N.D.	N.D.	N.D.
x(bi)	N.D.	N.D.	N.D.	N.D.	N.D.	N.D.	N.D.	N.D.		N.D.	N.D.	N.D.	N.D.	N.D.	N.D.	N.D.		0.58196	0.58083	0.582371	0.579963	0.568884	0.570339	0.582778	0.56048	0.561415	0.537336		N.D.	N.D.	N.D.	N.D.	N.D.	N.D.	N.D.	N.D.	N.D.	N.D.	N.D.		N.D.	N.D.		N.D.	N.D.	N.D.	N.D.	N.D.	N.D.
m(bi)	N.D.	N.D.	N.D.	N.D.	N.D.	N.D.	N.D.	N.D.		N.D.	N.D.	N.D.	N.D.	N.D.	N.D.	N.D.		0.00804206	0.00856886	0.00793957	0.00910462	0.00732775	0.00853293	0.00777074	0.00734138	0.0077841	0.00715409		N.D.	N.D.	N.D.	N.D.	N.D.	N.D.	N.D.	N.D.	N.D.	N.D.	N.D.		N.D.	N.D.		N.D.	N.D.	N.D.	N.D.	N.D.	N.D.
i(ilm)	N.D.	N.D.	N.D.	N.D.	N.D.	N.D.	N.D.	N.D.		N.D.	N.D.	N.D.	N.D.	N.D.	N.D.	N.D.		N.D.	N.D.	N.D.	N.D.	N.D.	N.D.	N.D.	N.D.	N.D.	N.D.		N.D.	N.D.	N.D.	N.D.	N.D.	N.D.	N.D.	N.D.	N.D.	N.D.	N.D.		N.D.	N.D.		N.D.	N.D.	N.D.	N.D.	N.D.	N.D.
m(ilm) = p(pnt, Mn)	N.D.	N.D.	N.D.	N.D.	N.D.	N.D.	N.D.	N.D.		N.D.	N.D.	N.D.	N.D.	N.D.	N.D.	N.D.		N.D.	N.D.	N.D.	N.D.	N.D.	N.D.	N.D.	N.D.	N.D.	N.D.		N.D.	N.D.	N.D.	N.D.	N.D.	N.D.	N.D.	N.D.	N.D.	N.D.	N.D.		N.D.	N.D.		N.D.	N.D.	N.D.	N.D.	N.D.	N.D.
x(sp, mt)	N.D.	N.D.	N.D.	N.D.	N.D.	N.D.	N.D.	N.D.		N.D.	N.D.	N.D.	N.D.	N.D.	N.D.	N.D.		N.D.	N.D.	N.D.	N.D.	N.D.	N.D.	N.D.	N.D.	N.D.	N.D.		N.D.	N.D.	N.D.	N.D.	N.D.	N.D.	N.D.	N.D.	N.D.	N.D.	N.D.		N.D.	N.D.		N.D.	N.D.	N.D.	N.D.	N.D.	N.D.
p(cz)	N.D.	N.D.	N.D.	N.D.	N.D.	N.D.	N.D.	N.D.		N.D.	N.D.	N.D.	N.D.	N.D.	N.D.	N.D.		N.D.	N.D.	N.D.	N.D.	N.D.	N.D.	N.D.	N.D.	N.D.	N.D.		N.D.	N.D.	N.D.	N.D.	N.D.	N.D.	N.D.	N.D.	N.D.	N.D.	N.D.		N.D.	N.D.		1	0.657035	0.626896	1	1	1
p(fep)	N.D.	N.D.	N.D.	N.D.	N.D.	N.D.	N.D.	N.D.		N.D.	N.D.	N.D.	N.D.	N.D.	N.D.	N.D.		N.D.	N.D.	N.D.	N.D.	N.D.	N.D.	N.D.	N.D.	N.D.	N.D.		N.D.	N.D.	N.D.	N.D.	N.D.	N.D.	N.D.	N.D.	N.D.	N.D.	N.D.		N.D.	N.D.		0	0.342965	0.373104	0	0	0
Sample 198197
Mineral	Andalusite				Plagioclase/albite					Staurolite									Ilmenite							Chloritoid								Chlorite					Paragonite										Muscovite
SiO2	36.1603	35.2333	36.2591		65.1296	60.805	64.6901	66.8941		27.9147	27.8013	28.092	28.0142	27.462	26.2794	26.6324	27.3165		0.034373	0.053278	36.3597	0.062311	0.003394	0.000741		23.6363	23.568	23.3344	23.1094	23.5363	23.4967	23.8499		22.1345	21.9757	21.7931	22.56		44.8702	43.8524	45.0602	44.9572	44.7776	44.6498	45.2327	43.6476	44.7391		46.0744
TiO2	0.034374	0.046666	0.028767		0.009425	0	0.00787	0.001619		0.526991	0.544166	0.539173	0.546784	0.529689	0.564065	0.549009	0.560633		49.8644	49.8413	0.070908	55.0007	53.8214	53.533		0	0.005761	0	0.002435	0	0	0.05412		0.095613	0.096035	0.148158	0.21381		0.030131	0.041579	0.042287	0.044108	0.045991	0.062501	0.053298	0.080859	0.10485		0.35123
Al2O3	65.3547	64.8897	64.595		19.9052	18.0479	19.4638	19.8343		53.4311	53.5185	53.352	53.7529	53.262	55.3676	55.5642	56.8333		0.030091	0.082703	60.5698	0.047622	0.03949	0.032092		40.9743	40.6954	40.6536	40.866	40.4587	40.6423	41.6254		22.9927	22.8603	22.4881	23.0768		42.0813	41.4215	40.7616	40.6851	40.885	40.8976	40.2646	40.9078	41.0819		34.7692
Cr2O3	0.200773	0.102436	0.190173		0.015236	0.000569	0	0.004085		0.451549	0.555074	0.566903	0.581248	0.541945	0.508724	0.485888	0.513884		0.101127	0.103312	0.232204	0.037216	0.024437	0.039919		0.382599	0.398402	0.344596	0.148002	0.434759	0.444424	0.085706		0.37054	0.321211	0.375892	0.423103		0.16449	0.251265	0.017831	0.066844	0.017794	0.166604	0.274474	0.32215	0.310144		0.241257
FeO	0.386377	0.405267	0.408163		0.018017	6.22082	0.37484	0		12.5722	12.6803	12.6172	12.1774	12.7258	11.2368	11.1769	12.8175		44.0743	46.1392	0.507112	41.2143	45.2667	44.7606		25.3479	25.4489	25.1958	25.9083	25.7709	26.2843	26.4063		32.8737	32.9803	32.4248	32.8383		0.317474	0.248804	0.137168	0.136847	0.225769	0.280981	0.248957	0.356223	0.368528		0.941317
MnO	0	0	0		0	0	0	0		0.096204	0.058666	0.066726	0.081856	0.089637	0.086081	0.065701	0.063591		0.239096	0.384584	0.01588	0.45483	0.485351	0.447357		0.165983	0.222032	0.216148	0.21119	0.220073	0.195622	0.247782		0.062968	0.081857	0.099595	0.065597		0	0.009592	0.001637	0	0.003793	0	0	5.5e-05	0.002021		0.005441
MgO	0.024393	0.02436	0.049302		0.023714	0.120856	0.013486	0.000734		0.633377	0.782151	0.750044	0.569487	0.75999	0.602056	0.589655	0.786433		0.161026	0.059905	0	0	0.007379	0.026287		1.32826	1.3782	1.26806	1.1538	1.0955	1.05921	1.07798		7.54836	7.40924	7.4952	7.41461		0.010195	0.057736	0	0.006623	0.022494	0.020512	0.027752	0.017813	0.02922		0.291022
ZnO	0.012772	0.007338	0		0.004015	0	0.019883	0		0.083556	0.112101	0.029083	0.186365	0.005698	2.43194	2.1868	0.109777		0.001594	0	0.066551	0	0.002484	0		0	0	0	0	0	0	0.010489		0.014031	0	0	0		0	0	0.041373	0	0	0	0	0.010542	0.009804		0.004359
CaO	0	0.01235	0.000321		0.478258	0.464593	0.478239	0.580988		0	0.003426	0.003899	0	0	0	0	1.2e-05		0.024316	0.005342	0.018925	0.011711	0	0.002821		0	0	0	0	0	0	0		0	0	0.030984	0		0.506769	0.497017	0.40909	0.380855	0.479002	0.393141	0.386666	0.537965	0.523368		0.001714
Na2O	0	9.3e-05	0		11.9806	11.0124	11.5145	11.6966		0	0	0	0	0	0.061178	0.068626	0.013559		0	0.009782	0	0	0.009289	0		0	0.011715	0	0	0	0	0		0.013898	0.036336	0.013624	0		7.60824	7.44306	7.04474	6.76229	7.1428	7.33656	7.16033	7.08325	5.63548		1.72506
K2O	0.001112	0.004302	0.009369		0.026637	0.070463	0.036185	0.049718		0	0	0.005224	0.009799	0.010172	0.002996	0.006145	0.000673		0.001537	0.009636	0.004221	0.033748	0.019463	0.006915		0.003055	0.001975	0.007293	0	0	0.007025	0.00549		0.185202	0.121607	0.055599	0.12073		0.524837	0.632936	1.13169	1.49496	0.955802	0.95482	0.988185	0.911471	0.940272		8.10284
Cl	0	0	0.001154		0.000187	0.038689	0.018067	0.000656		0.001091	0.003669	0	0	0.007399	0.003291	0	0		0	0.005094	0.008703	0	0	0.001125		0	0	0.000704	0.001654	0	0	0.003323		0.072844	0.081965	0.009486	0.047699		0.004927	0.012442	0	0.008212	0.003125	0	0	0	0.006422		0
F	0.032084	0.071396	0.005382		0.019627	0	0.032796	0.062459		0.055045	0.0306	0.069848	0.05771	0.056113	0.035403	0.003658	0.065501		0.067892	0.016189	0.033594	0.017752	0	0		0.017981	0	0.053404	0	0	0.001819	0		0.018069	0.026246	0	0		0.088851	0.097299	0.098885	0.072157	0.113091	0.091003	0.091098	0.126865	0.161766		0.085737
H2O	0	0	0		0	0	0	0		2.10257	2.118	2.10295	2.1094	2.0897	2.12266	2.14759	2.16825		0	0	0	0	0	0		0	0	0	0	0	0	0		10.6413	10.5734	10.4899	10.7332		4.67381	4.58225	4.6023	4.6017	4.58988	4.60293	4.60257	4.53771	4.55227		4.39263
OH = Cl ("Cl factor")	0	0	0.000260413		4.21987e-05	0.00873062	0.00407703	0.000148034		0.000246197	0.000827952	0	0	0.00166967	0.000742652	0	0		0	0.00114952	0.00196393	0	0	0.000253869		0	0	0.000158866	0.000373244	0	0	0.000749873		0.0164381	0.0184963	0.00214062	0.0107638		0.00111183	0.00280768	0	0.00185313	0.000705192	0	0	0	0.0014492		0
OH = F ("F factor")	0.0135097	0.0300629	0.00226621		0.00826439	0	0.0138095	0.0262998		0.0231779	0.0128848	0.0294111	0.0243001	0.0236276	0.0149072	0.00154028	0.0275807		0.0285874	0.00681674	0.0141455	0.00747488	0	0		0.0075713	0	0.0224869	0	0	0.000765931	0		0.00760836	0.0110515	0	0		0.0374127	0.0409699	0.0416377	0.0303833	0.0476195	0.0383188	0.0383588	0.0534193	0.0681152		0.0361015
Total	102.193	100.767	101.544		97.6022	96.7726	96.6319	99.0988		95.7424	96.0762	96.0627	95.9535	95.4251	97.1639	97.3274	99.0538		94.5712	96.7024	97.8715	96.8727	99.6794	98.8506		91.8488	91.7304	91.0514	91.4004	91.5162	92.1306	93.3657		86.3584	85.9612	84.9324	86.7499		96.1689	94.5219	94.7049	94.583	94.6239	94.8152	94.6897	93.9492	93.8433		92.5575
No. Oxygens	5	5	5		8	8	8	8		46	46	46	46	46	46	46	46		3	3	3	3	3	3		6	6	6	6	6	6	6		14	14	14	14		11	11	11	11	11	11	11	11	11		11
Si	0.953797	0.941886	0.962772		2.89636	2.77917	2.91755	2.94334		7.97665	7.91438	8.00083	7.98597	7.87103	7.40859	7.48615	7.5189		0.000916854	0.00138831	0.670284	0.00163077	8.60679e-05	1.89534e-05		0.989512	0.98823	0.985943	0.973519	0.991738	0.984388	0.98425		0	0	0	0		2.83326	2.817	2.8983	2.8994	2.88052	2.86336	2.91159	2.82963	2.93992		3.14913
Ti	0.00068194	0.000938291	0.000574504		0.000315245	0	0.00026696	5.35786e-05		0.113262	0.116513	0.115498	0.117235	0.114186	0.119603	0.11607	0.116065		1.00038	0.97683	0.000983163	1.08265	1.02654	1.02987		0	0.000181687	0	7.71519e-05	0	0	0.00167984		0	0	0	0		0.00143098	0.0020089	0.00204573	0.00213953	0.00222523	0.00301464	0.00258036	0.00394266	0.00518214		0.0180557
Al	2.03157	2.04433	2.02132		1.04321	0.972149	1.03452	1.02849		17.9933	17.955	17.9074	18.0585	17.9907	18.3953	18.4066	18.4358		0.00094591	0.00253974	1.31591	0.00146881	0.00118018	0.000967375		2.02154	2.01099	2.02434	2.02884	2.0091	2.00663	2.02445		0	0	0	0		3.13146	3.13581	3.08981	3.09225	3.09959	3.0909	3.05444	3.1254	3.18148		2.80063
Cr	0.00418672	0.00216492	0.00399209		0.000535661	2.05605e-05	0	0.000142099		0.102009	0.124925	0.127646	0.130995	0.1228	0.113383	0.107976	0.111825		0.00213253	0.0021283	0.00338418	0.000770021	0.000489917	0.000807221		0.0126628	0.0132069	0.0115109	0.00492911	0.0144828	0.0147198	0.00279624		0	0	0	0		0.0082113	0.0127606	0.000906716	0.00340813	0.000904958	0.0084467	0.0139677	0.0165109	0.0161123		0.0130364
Fe3+	0	0	0		0	0	0	0		0	0	0	0	0	0	0	0		0	0.0381507	0	0	0	0		0	3.53886e-05	0	0.0189191	0	0.010005	0.000950285		28	28	28	28		0	0	0	0	0	0	0	0	0		0
Fe2+	0.00852194	0.00905919	0.0090624		0.000669977	0.237753	0.0141361	0		3.00401	3.01846	3.00482	2.90273	3.04991	2.6489	2.62708	2.95009		0.983041	0.967185	0.0078171	0.901943	0.959868	0.957342		0.887333	0.892257	0.890198	0.893717	0.908012	0.910782	0.910283		-28	-28	-28	-28		0.0167625	0.0133645	0.00737745	0.00737984	0.0121444	0.0150674	0.0134	0.0193105	0.0202499		0.0537985
Mn2+	0	0	0		0	0	0	0		0.023282	0.0141442	0.0160948	0.0197624	0.0217583	0.0205526	0.0156408	0.0148239		0.00540125	0.00848727	0.000247929	0.0100813	0.0104238	0.00969083		0.00588497	0.00788478	0.00773473	0.00753473	0.00785352	0.0069409	0.00866019		0	0	0	0		0	0.000521844	8.91739e-05	0	0.000206648	0	0	3.01975e-06	0.000112474		0.000314955
Mg	0.000959211	0.000970839	0.00195162		0.00157219	0.00823511	0.000906751	4.81475e-05		0.26982	0.331946	0.318467	0.242024	0.324737	0.253036	0.247099	0.322712		0.0064033	0.00232716	0	0	0.000278966	0.00100238		0.0828991	0.0861534	0.0798767	0.0724622	0.0688171	0.0661556	0.0663215		0	0	0	0		0.000959709	0.00552923	0	0.000636778	0.00215725	0.00196105	0.00266316	0.00172159	0.00286256		0.0296539
Zn	0.000248711	0.000144822	0		0.000131817	0	0.000662024	0		0.017627	0.0235599	0.00611511	0.0392217	0.00120569	0.506157	0.453805	0.0223076		3.13894e-05	0	0.000905743	0	4.65043e-05	0		0	0	0	0	0	0	0.000319569		0	0	0	0		0	0	0.00196463	0	0	0	0	0.00050455	0.000475625		0.000219953
Ca	0	0.000353699	9.13131e-06		0.0227855	0.0227494	0.0231072	0.0273868		0	0.00104487	0.00118967	0	0	0	0	3.53861e-06		0.000694859	0.00014913	0.000373763	0.000328355	0	7.73024e-05		0	0	0	0	0	0	0		0	0	0	0		0.0342815	0.0342047	0.0281898	0.0263142	0.0330118	0.0270102	0.0266647	0.0373633	0.0368449		0.000125506
Na	0	4.81988e-06	0		1.03291	0.975813	1.00678	0.997748		0	0	0	0	0	0.0334367	0.0373977	0.00723544		0	0.000494167	0	0	0.000456674	0		0	0.000952326	0	0	0	0	0		0	0	0	0		0.931366	0.926943	0.878464	0.845494	0.890813	0.912132	0.893552	0.890246	0.71794		0.228583
K	3.74143e-05	0.000146698	0.000317328		0.00151102	0.00410815	0.0020817	0.00279046		0	0	0.00189786	0.0035632	0.0037189	0.00107739	0.00220333	0.000236294		5.22957e-05	0.00032029	9.92574e-05	0.00112664	0.000629576	0.000225616		0.000163141	0.000105636	0.00039307	0	0	0.000375418	0.000289002		0	0	0	0		0.0422728	0.0518635	0.0928511	0.122984	0.0784308	0.0781065	0.0811382	0.0753739	0.0788154		0.706444
Cl	0	0	5.21804e-05		1.42673e-05	0.00308295	0.0013925	4.91528e-05		0.000520851	0.00174791	0	0	0.00355028	0.00156282	0	0		0	0.000226402	0.000244816	0	0	4.82742e-05		0	0	5.03519e-05	0.000118274	0	0	0.000232433		0.0138797	0.0157084	0.00183779	0.00902346		0.000530789	0.00136517	0	0.00089979	0.000341943	0	0	0	0.000704785		0
F	0.00269018	0.00607289	0.000454054		0.00279394	0	0.00471621	0.00873177		0.0490309	0.0271992	0.0620091	0.0512167	0.0502361	0.0313678	0.00322743	0.056478		0.00571554	0.00134247	0.00176318	0.00142836	0	0		0.00237724	0	0.00712655	0	0	0.000241174	0		0.00642365	0.00938492	0	0		0.0178593	0.0199191	0.0201669	0.0147514	0.0230884	0.0185718	0.0185925	0.0261621	0.0331235		0.018337
OH-	0	0	0		0	0	0	0		3.95045	3.97105	3.93799	3.94878	3.94621	3.96707	3.99677	3.94352		0	0	0	0	0	0		0	0	0	0	0	0	0		7.9797	7.97491	7.99816	7.99098		1.98161	1.97872	1.97983	1.98435	1.97657	1.98143	1.98141	1.97384	1.96617		1.98166
Total cations (S)	3	3	3		5	5	5	5		29.5	29.5	29.5	29.5	29.5	29.5	29.5	29.5		2	2	2	2	2	2		4	4	4	4	4	4	4		0	0	0	0		7	7	7	7	7	7	7	7	7		7
End member calculations
p(abh)	N.D.	N.D.	N.D.		0.977018	0.973214	0.975591	0.970643		N.D.	N.D.	N.D.	N.D.	N.D.	N.D.	N.D.	N.D.		N.D.	N.D.	N.D.	N.D.	N.D.	N.D.		N.D.	N.D.	N.D.	N.D.	N.D.	N.D.	N.D.		N.D.	N.D.	N.D.	N.D.		N.D.	N.D.	N.D.	N.D.	N.D.	N.D.	N.D.	N.D.	N.D.		N.D.
p(an)	N.D.	N.D.	N.D.		0.0215526	0.0226889	0.0223914	0.0266428		N.D.	N.D.	N.D.	N.D.	N.D.	N.D.	N.D.	N.D.		N.D.	N.D.	N.D.	N.D.	N.D.	N.D.		N.D.	N.D.	N.D.	N.D.	N.D.	N.D.	N.D.		N.D.	N.D.	N.D.	N.D.		N.D.	N.D.	N.D.	N.D.	N.D.	N.D.	N.D.	N.D.	N.D.		N.D.
p(san)	N.D.	N.D.	N.D.		0.00142926	0.00409721	0.00201721	0.00271465		N.D.	N.D.	N.D.	N.D.	N.D.	N.D.	N.D.	N.D.		N.D.	N.D.	N.D.	N.D.	N.D.	N.D.		N.D.	N.D.	N.D.	N.D.	N.D.	N.D.	N.D.		N.D.	N.D.	N.D.	N.D.		N.D.	N.D.	N.D.	N.D.	N.D.	N.D.	N.D.	N.D.	N.D.		N.D.
x(mu)	N.D.	N.D.	N.D.		N.D.	N.D.	N.D.	N.D.		N.D.	N.D.	N.D.	N.D.	N.D.	N.D.	N.D.	N.D.		N.D.	N.D.	N.D.	N.D.	N.D.	N.D.		N.D.	N.D.	N.D.	N.D.	N.D.	N.D.	N.D.		N.D.	N.D.	N.D.	N.D.		0.945847	0.707351	1	0.920568	0.849161	0.884836	0.834207	0.918144	0.876147		0.644661
y(mu) = Al(M2A)cations (either equals Ti + Cr + Al + Si -5 OR 1 - Fe - Mg - Mn - Zn)	N.D.	N.D.	N.D.		N.D.	N.D.	N.D.	N.D.		N.D.	N.D.	N.D.	N.D.	N.D.	N.D.	N.D.	N.D.		N.D.	N.D.	N.D.	N.D.	N.D.	N.D.		N.D.	N.D.	N.D.	N.D.	N.D.	N.D.	N.D.		N.D.	N.D.	N.D.	N.D.		0.982159	0.980432	0.990543	0.991964	0.985439	0.982863	0.983893	0.978332	0.976645		0.916887
f(mu) = p(fmu)	N.D.	N.D.	N.D.		N.D.	N.D.	N.D.	N.D.		N.D.	N.D.	N.D.	N.D.	N.D.	N.D.	N.D.	N.D.		N.D.	N.D.	N.D.	N.D.	N.D.	N.D.		N.D.	N.D.	N.D.	N.D.	N.D.	N.D.	N.D.		N.D.	N.D.	N.D.	N.D.		0	0	0	0	0	0	0	0	0		0
n(mu) = p(pa)	N.D.	N.D.	N.D.		N.D.	N.D.	N.D.	N.D.		N.D.	N.D.	N.D.	N.D.	N.D.	N.D.	N.D.	N.D.		N.D.	N.D.	N.D.	N.D.	N.D.	N.D.		N.D.	N.D.	N.D.	N.D.	N.D.	N.D.	N.D.		N.D.	N.D.	N.D.	N.D.		0.937602	0.934209	0.880858	0.84758	0.894061	0.91796	0.89597	0.895561	0.707476		0.226202
c(mu) = p(ma)	N.D.	N.D.	N.D.		N.D.	N.D.	N.D.	N.D.		N.D.	N.D.	N.D.	N.D.	N.D.	N.D.	N.D.	N.D.		N.D.	N.D.	N.D.	N.D.	N.D.	N.D.		N.D.	N.D.	N.D.	N.D.	N.D.	N.D.	N.D.		N.D.	N.D.	N.D.	N.D.		0.034511	0.0344729	0.0282666	0.0263791	0.0331321	0.0271827	0.0267368	0.0375863	0.0363079		0.000124199
p(mu)	N.D.	N.D.	N.D.		N.D.	N.D.	N.D.	N.D.		N.D.	N.D.	N.D.	N.D.	N.D.	N.D.	N.D.	N.D.		N.D.	N.D.	N.D.	N.D.	N.D.	N.D.		N.D.	N.D.	N.D.	N.D.	N.D.	N.D.	N.D.		N.D.	N.D.	N.D.	N.D.		0.0100462	0.0117503	0.0814189	0.118005	0.0582456	0.0377197	0.0611862	0.0451849	0.232861		0.690561
p(cel)	N.D.	N.D.	N.D.		N.D.	N.D.	N.D.	N.D.		N.D.	N.D.	N.D.	N.D.	N.D.	N.D.	N.D.	N.D.		N.D.	N.D.	N.D.	N.D.	N.D.	N.D.		N.D.	N.D.	N.D.	N.D.	N.D.	N.D.	N.D.		N.D.	N.D.	N.D.	N.D.		0.000966135	0.00572649	0	0.000638349	0.0021964	0.00197359	0.00267037	0.00177367	0.00289261		0.0295332
p(fcel)	N.D.	N.D.	N.D.		N.D.	N.D.	N.D.	N.D.		N.D.	N.D.	N.D.	N.D.	N.D.	N.D.	N.D.	N.D.		N.D.	N.D.	N.D.	N.D.	N.D.	N.D.		N.D.	N.D.	N.D.	N.D.	N.D.	N.D.	N.D.		N.D.	N.D.	N.D.	N.D.		0.0168747	0.0138413	0.00945695	0.00739805	0.0123648	0.0151636	0.0134363	0.0198946	0.0204625		0.0535795
x(chl)	N.D.	N.D.	N.D.		N.D.	N.D.	N.D.	N.D.		N.D.	N.D.	N.D.	N.D.	N.D.	N.D.	N.D.	N.D.		N.D.	N.D.	N.D.	N.D.	N.D.	N.D.		N.D.	N.D.	N.D.	N.D.	N.D.	N.D.	N.D.		1	1	1	1		N.D.	N.D.	N.D.	N.D.	N.D.	N.D.	N.D.	N.D.	N.D.		N.D.
i(ilm)	N.D.	N.D.	N.D.		N.D.	N.D.	N.D.	N.D.		N.D.	N.D.	N.D.	N.D.	N.D.	N.D.	N.D.	N.D.		1.00121	0.97798	0.00147928	1.08432	1.02714	1.03003		N.D.	N.D.	N.D.	N.D.	N.D.	N.D.	N.D.		N.D.	N.D.	N.D.	N.D.		N.D.	N.D.	N.D.	N.D.	N.D.	N.D.	N.D.	N.D.	N.D.		N.D.
m(ilm) = p(pnt, Mn)	N.D.	N.D.	N.D.		N.D.	N.D.	N.D.	N.D.		N.D.	N.D.	N.D.	N.D.	N.D.	N.D.	N.D.	N.D.		0.00540574	0.00849726	0.000373038	0.0100969	0.0104299	0.00969239		N.D.	N.D.	N.D.	N.D.	N.D.	N.D.	N.D.		N.D.	N.D.	N.D.	N.D.		N.D.	N.D.	N.D.	N.D.	N.D.	N.D.	N.D.	N.D.	N.D.		N.D.
Sample 199687
Mineral	Hornblende												Garnet rim											Garnet core
SiO2	43.2312	43.9702	43.8455	43.8253	43.6085	43.8131	42.1698	42.1124	41.5798	42.3986	42.0448		38.0682	38.2062	38.1945	37.8949	38.0766	38.2148	38.2353	38.0743	37.7433	37.5281		38.3764	38.3093	37.9634	38.2614	38.2209	38.1701	38.0439	38.4805	38.0721	38.1806	38.1647	37.7728	37.3883	38.4318	37.9373	37.7126	37.8674	38.1171	37.9202	38.1217	38.3065	37.8658	38.0976	38.0551	38.2406	37.9342
TiO2	0.715523	0.941323	0.875767	0.658299	0.683017	0.757255	1.05191	1.07762	1.11687	0.888974	0.858421		0	0.038184	0.026524	0.087802	0.071396	0.007175	0.026157	0	0.025165	0.010392		0.037048	0.015921	0.03489	0.028584	0.048331	0.045628	0.063757	0.060699	0.005244	0.031123	0.036243	0.042336	0.035546	0.003075	0.196096	0.041681	0.051556	0.036796	0.025162	0.023673	0.018901	0.038516	0.048047	0.013801	0.005008	0.009771
Al2O3	13.1178	12.9317	13.0034	13.8453	13.9272	12.9366	13.7692	13.7855	13.9672	14.0363	14.1903		21.0009	20.6186	20.9212	21.13	20.8793	21.0719	21.1229	21.0832	20.9605	20.8309		21.0701	21.2969	20.7356	21.0512	20.9423	21.0624	20.9384	20.8754	20.7356	21.0007	20.8998	21.2252	20.6273	21.1789	20.7045	20.9606	20.9112	20.7362	21.1857	20.9855	21.2048	21.1316	21.0466	21.0988	21.3092	20.5473
Cr2O3	0.001923	0.039483	0.032168	0	0.046396	0.01288	0	0	0.006944	0.024659	0		0	0	0	0	0.001431	0	0.020393	0.008537	0	0.055219		0	0.017106	0	0	0.028353	0	0.009295	0	0	0	0.003604	0.006473	0.000414	0	0	0	0.038507	0	0.008321	0.021059	0	0.027644	0.00169	0.018926	0	0.014861
FeO	16.0375	15.7669	15.5537	15.6634	16.3066	16.1148	16.5911	16.4089	16.0194	17.4822	17.5303		26.7686	27.2267	27.005	27.0017	26.9355	26.7036	26.7693	27.1787	26.6658	26.6747		26.9793	26.3027	26.5708	26.6209	26.5892	26.6056	26.4162	26.4375	26.1557	26.0492	25.8391	26.0578	26.1389	26.1409	25.8499	25.8924	26.0185	26.1224	26.1982	26.1867	26.371	26.234	26.3952	26.7738	26.6694	26.3603
MnO	0.543259	0.426392	0.444475	0.492572	0.454671	0.444663	0.40101	0.387803	0.398702	0.470092	0.43984		5.58803	4.60677	4.01272	3.7102	3.46877	3.38962	3.48934	3.91865	3.87678	4.45932		3.44126	3.50776	3.58753	3.53224	3.57925	3.68345	3.7171	3.89986	3.98	3.99896	3.97324	4.00857	3.96647	3.93101	3.91599	3.7883	3.78217	3.5253	3.50098	3.4562	3.42487	3.30163	3.41531	3.43824	3.32538	3.14095
MgO	9.58125	9.99448	9.90216	9.40845	9.59561	9.77212	9.78034	9.86145	10.02	9.26431	9.46553		3.52817	4.01448	4.41301	4.61122	4.61208	4.80008	4.89241	4.54715	4.41152	4.01594		4.94327	4.81217	4.80322	4.8593	4.88709	4.84361	4.79166	4.75823	4.8476	4.80119	4.60601	4.70716	4.6556	4.73854	4.75907	4.71848	4.8736	4.78182	4.73554	4.80994	4.94443	4.99548	4.8665	4.97048	5.00792	5.35746
ZnO	0.028562	0.07399	0.061252	0.10282	0	0.085251	0	0.03026	0.021326	0	0.056802		0	0	0	0	0.052959	0	0.031595	0.007564	0.042731	0.001063		0.064788	0	0.020652	0.010567	0.008412	0	0	0.020125	0	0.043811	0.085663	0.015743	0.016737	0	0	0.022494	0.027651	0.042648	0.032648	0	0.029303	0.007029	0.023438	0	0.045208	0
CaO	10.4177	10.564	10.5486	10.6059	10.7093	10.4218	10.835	10.8918	10.8326	10.7876	10.6966		5.24721	5.38664	5.37541	5.31818	5.58958	5.51956	5.44494	5.20145	5.26215	5.35673		5.40164	5.3963	5.40008	5.65931	5.49397	5.62352	5.49094	5.61256	5.64481	5.78062	5.67781	5.77623	5.70501	5.72877	5.81233	5.7515	5.64063	5.75236	5.84783	5.87938	5.64533	5.73442	5.72563	5.44324	5.47945	5.02954
Na2O	1.39959	1.34559	1.20499	1.57933	1.28608	1.28247	1.31061	1.36629	1.24664	1.40695	1.32683		0	0.022746	0.040127	0.029026	0.041024	0.020331	0.012942	0.025499	0.013937	0		0.000645	0.018645	0.035152	0	0.005351	0.037699	0.021634	0.012506	0.016352	0.028556	0	0	0.025168	0.024273	0.022022	0.032629	0.035805	0.030411	0.024271	0.024093	0.009645	0	0.040956	0.002386	0.008147	0.005679
K2O	0.36537	0.406078	0.448071	0.34876	0.317991	0.389156	0.53492	0.538529	0.497815	0.511674	0.457485		0.003198	0.006629	0.009517	0.00342	0.004494	0.002842	0.01362	0.00667	0.008758	0.003519		0.003278	0.005636	0.062739	0	0	0.012046	0	0	0.005266	0.003915	0.005902	0	0.007934	0.009125	0.006402	0	0.002474	0.003478	0.00036	0.000296	0	0.006652	0.001704	0.001684	0.004657	0.109506
Cl	0.00131	0.011839	0.013319	0.022888	0.015237	0.007301	0.181149	0.214379	0.214167	0.218566	0.205746		0	0	0.006506	0	0.013007	0.003071	0	0.001125	0	0.000426		0.002161	0.007843	0	0.007945	0.00157	0	0	0.001613	0	0	0	0	0.005381	0.000555	0	0.006782	0	0	0.000563	0	0	0	0.006278	0	0.004167	0
F	0.007739	0.043565	0.057556	0.053106	0.000608	0.044115	0.005474	0.007158	0.004962	0.005735	0.002946		0	0	0	0	0	0	0	0	0	0		0	0	0	0	0	0	0	0	0	0	0	0	0	0	0	0	0	0	0	0	0	0	0	0	0	0
H2O	0	0	0	0	0	0	0	0	0	0	0		0	0	0	0	0	0	0	0	0	0		0	0	0	0	0	0	0	0	0	0	0	0	0	0	0	0	0	0	0	0	0	0	0	0	0	0
OH = Cl ("Cl factor")	0.000295617	0.00267161	0.00300559	0.00516494	0.0034384	0.00164755	0.0408784	0.0483771	0.0483292	0.0493219	0.0464289		0	0	0.00146815	0	0.00293518	0.000693006	0	0.000253869	0	9.61318e-05		0.000487654	0.00176986	0	0.00179288	0.000354289	0	0	0.000363992	0	0	0	0	0.00121428	0.000125242	0	0.00153044	0	0	0.000127047	0	0	0	0.0014167	0	0.000940331	0
OH = F ("F factor")	0.00325868	0.018344	0.0242352	0.0223615	0.000256012	0.0185756	0.00230495	0.00301404	0.00208936	0.00241485	0.00124048		0	0	0	0	0	0	0	0	0	0		0	0	0	0	0	0	0	0	0	0	0	0	0	0	0	0	0	0	0	0	0	0	0	0	0	0
Total	95.4452	96.4945	95.9637	96.5786	96.9475	96.0613	96.5873	96.6307	95.876	97.4439	97.2279		100.204	100.127	100.003	99.7864	99.7432	99.7323	100.059	100.053	99.0106	98.9362		100.319	99.6885	99.2141	100.03	99.8044	100.084	99.4929	100.159	99.4627	99.9187	99.2921	99.6123	98.5715	100.187	99.2036	98.9259	99.2495	99.1485	99.4796	99.5085	99.9548	99.3428	99.6675	99.8165	100.098	98.5096
No. Oxygens	23	23	23	23	23	23	23	23	23	23	23		12	12	12	12	12	12	12	12	12	12		12	12	12	12	12	12	12	12	12	12	12	12	12	12	12	12	12	12	12	12	12	12	12	12	12	12
Si	6.47928	6.51066	6.5279	6.47485	6.43221	6.52479	6.27254	6.25939	6.21389	6.27452	6.22409		3.02071	3.02592	3.01702	2.99517	3.0104	3.01599	3.0078	3.00425	3.00956	3.004		3.0123	3.02253	3.01319	3.01098	3.01506	3.00176	3.01099	3.02749	3.0136	3.00737	3.02844	2.98525	2.98913	3.01894	3.01121	2.99957	3.00113	3.02524	2.99821	3.01273	3.01265	2.9946	3.00602	2.99961	3.00322	3.02275
Ti	0.0806576	0.104833	0.0980683	0.073151	0.0757726	0.0848197	0.117683	0.12047	0.125538	0.0989487	0.0955776		0	0.00227456	0.00157582	0.0052196	0.00424552	0.000425905	0.00154762	0	0.00150922	0.000625655		0.00218721	0.000944776	0.00208283	0.00169185	0.00286756	0.00269883	0.00379528	0.00359182	0.0003122	0.00184381	0.00216308	0.00251654	0.00213743	0.000181677	0.0117067	0.00249346	0.0030732	0.00219651	0.00149633	0.00140713	0.00111803	0.002291	0.00285136	0.00081819	0.000295814	0.000585601
Al	2.31697	2.25659	2.28158	2.41067	2.42093	2.27045	2.41369	2.41476	2.45992	2.448	2.47563		1.96388	1.92448	1.94757	1.96821	1.94541	1.95989	1.95825	1.96052	1.96968	1.96509		1.94908	1.98022	1.93958	1.95233	1.94693	1.95205	1.95298	1.93556	1.93431	1.94943	1.95447	1.97689	1.94349	1.96064	1.93673	1.96475	1.95312	1.93954	1.97407	1.95451	1.96535	1.96949	1.95707	1.95993	1.97224	1.92955
Cr	0.000227853	0.00462191	0.00378632	0	0.00541021	0.00151643	0	0	0.000820419	0.00288502	0		0	0	0	0	8.94437e-05	0	0.00126826	0.000532543	0	0.00349444		0	0.00106699	0	0	0.00176823	0	0.000581592	0	0	0	0.000226093	0.000404438	2.6167e-05	0	0	0	0.00241271	0	0.000520129	0.00131574	0	0.00172838	0.000105421	0.00117938	0	0.00093619
Fe3+	0.537086	0.476603	0.417585	0.509563	0.516765	0.469772	0.651374	0.660882	0.704572	0.642647	0.740815		0	0.0232873	0.0214737	0.0358051	0.0302153	0.0102508	0.02514	0.0348688	0.01123	0.0224652		0.0220867	0	0.041623	0.0212697	0.0160525	0.0459946	0.0201857	0.0039753	0.0409136	0.0368978	0	0.0471679	0.0779386	0.00564965	0.0214773	0.035239	0.0418046	0.0106195	0.0296834	0.0196166	0.00858794	0.0356587	0.030689	0.0385775	0.0218719	0.0348506
Fe2+	1.47279	1.47556	1.51877	1.4255	1.49444	1.53697	1.4122	1.37853	1.29727	1.52071	1.42917		1.77613	1.77982	1.76224	1.74877	1.7505	1.75202	1.73572	1.75836	1.76673	1.76298		1.7487	1.73528	1.72185	1.73048	1.73784	1.70356	1.72804	1.73529	1.69029	1.6788	1.7145	1.67487	1.66949	1.71142	1.6942	1.68682	1.68247	1.72301	1.70239	1.71089	1.72564	1.69918	1.7108	1.7261	1.7295	1.72155
Mn2+	0.0689565	0.0534705	0.0560447	0.061633	0.0567969	0.0560831	0.0505168	0.0488171	0.0504624	0.0589184	0.0551439		0.375529	0.309001	0.268445	0.248357	0.232263	0.226563	0.232469	0.261866	0.261802	0.302309		0.228765	0.234388	0.241155	0.235416	0.239126	0.245327	0.249154	0.259854	0.266809	0.266766	0.267018	0.268306	0.268566	0.261521	0.263242	0.255185	0.253863	0.23696	0.234433	0.231327	0.228118	0.221136	0.228225	0.229523	0.221179	0.211968
Mg	2.1408	2.20623	2.19788	2.07228	2.11002	2.16958	2.16881	2.18518	2.23241	2.04394	2.08898		0.417369	0.474	0.519681	0.543352	0.54361	0.564771	0.573762	0.534895	0.524416	0.479243		0.578459	0.566021	0.568355	0.570092	0.574739	0.567867	0.565373	0.5581	0.572045	0.56379	0.544887	0.554607	0.554893	0.554924	0.563146	0.5595	0.57583	0.565793	0.558194	0.5667	0.579718	0.588972	0.572447	0.584083	0.586334	0.636437
Zn	0.00316032	0.0080882	0.00673257	0.0112149	0	0.00937291	0	0.0033205	0.0023529	0	0.00620783		0	0	0	0	0.00309113	0	0.00183491	0.000440624	0.00251547	6.28187e-05		0.0037544	0	0.00121014	0.000613918	0.000489899	0	0	0.00116893	0	0.00254765	0.00501837	0.000918547	0.000987867	0	0	0.00132084	0.00161787	0.00249891	0.00190572	0	0.00170138	0.000410391	0.0013653	0	0.00262114	0
Ca	1.67272	1.67578	1.68254	1.67871	1.69228	1.66275	1.7266	1.73438	1.73435	1.71031	1.69641		0.446063	0.45705	0.454894	0.450325	0.473442	0.466687	0.45888	0.439694	0.449519	0.459373		0.454236	0.456126	0.459181	0.477125	0.464305	0.473786	0.465579	0.473069	0.478685	0.487798	0.48268	0.489067	0.488638	0.482111	0.49425	0.49009	0.478927	0.489111	0.495345	0.497785	0.47565	0.485852	0.483993	0.459654	0.461022	0.42936
Na	0.406667	0.386267	0.347808	0.452362	0.367761	0.37027	0.377941	0.393707	0.361186	0.40366	0.380792		0	0.00349251	0.006145	0.00444771	0.00628799	0.00311076	0.00197376	0.00390064	0.00215447	0		9.81526e-05	0.00285192	0.00540904	0	0.000818349	0.00574765	0.00331948	0.00190752	0.00250933	0.00436063	0	0	0.00390091	0.00369654	0.00338875	0.00503135	0.00550138	0.00467928	0.00372038	0.00369137	0.00147057	0	0.00626498	0.000364612	0.00124042	0.000877307
K	0.0698508	0.0766982	0.085095	0.0657265	0.0598292	0.0739257	0.101494	0.102103	0.0948982	0.0965899	0.0863872		0.000323693	0.000669701	0.000958928	0.000344807	0.000453218	0.000286109	0.00136669	0.000671335	0.000890794	0.000359312		0.00032821	0.000567214	0.00635197	0	0	0.00120838	0	0	0.000531702	0.000393355	0.0005974	0	0.000809115	0.000914336	0.000648185	0	0.000250109	0.00035211	3.6308e-05	2.98393e-05	0	0.000671048	0.000171503	0.000169318	0.000466529	0.0111306
Cl	0.000336678	0.00300205	0.00339152	0.00579515	0.0038522	0.00186173	0.0463218	0.0547902	0.0550872	0.055595	0.0524638		0	0	0.000871753	0	0.00174503	0.00041094	0	0.000150661	0	5.7846e-05		0.000287741	0.0010476	0	0.00106057	0.000210039	0	0	0.00021511	0	0	0	0	0.000731473	7.39049e-05	0	0.000915551	0	0	7.55354e-05	0	0	0	0.00084059	0	0.000555132	0
F	0.003711	0.0206112	0.0273449	0.0250878	0.000286798	0.0209886	0.00261166	0.0034133	0.00238132	0.00272176	0.0014016		0	0	0	0	0	0	0	0	0	0		0	0	0	0	0	0	0	0	0	0	0	0	0	0	0	0	0	0	0	0	0	0	0	0	0	0
OH-	0	0	0	0	0	0	0	0	0	0	0		0	0	0	0	0	0	0	0	0	0		0	0	0	0	0	0	0	0	0	0	0	0	0	0	0	0	0	0	0	0	0	0	0	0	0	0
Total cations (S)	15.2492	15.2354	15.2238	15.2357	15.2322	15.2303	15.2928	15.3015	15.2777	15.3011	15.2792		8	8	8	8	8	8	8	8	8	8		8	8	8	8	8	8	8	8	8	8	8	8	8	8	8	8	8	8	8	8	8	8	8	8	8	8
End member calculations
ca(pl, ksp)	N.D.	N.D.	N.D.	N.D.	N.D.	N.D.	N.D.	N.D.	N.D.	N.D.	N.D.		N.D.	N.D.	N.D.	N.D.	N.D.	N.D.	N.D.	N.D.	N.D.	N.D.		N.D.	N.D.	N.D.	N.D.	N.D.	N.D.	N.D.	N.D.	N.D.	N.D.	N.D.	N.D.	N.D.	N.D.	N.D.	N.D.	N.D.	N.D.	N.D.	N.D.	N.D.	N.D.	N.D.	N.D.	N.D.	N.D.
k(pl)	N.D.	N.D.	N.D.	N.D.	N.D.	N.D.	N.D.	N.D.	N.D.	N.D.	N.D.		N.D.	N.D.	N.D.	N.D.	N.D.	N.D.	N.D.	N.D.	N.D.	N.D.		N.D.	N.D.	N.D.	N.D.	N.D.	N.D.	N.D.	N.D.	N.D.	N.D.	N.D.	N.D.	N.D.	N.D.	N.D.	N.D.	N.D.	N.D.	N.D.	N.D.	N.D.	N.D.	N.D.	N.D.	N.D.	N.D.
x(amp)	0.40757	0.400772	0.40864	0.407544	0.414608	0.414662	0.394359	0.386824	0.367533	0.426609	0.406228		N.D.	N.D.	N.D.	N.D.	N.D.	N.D.	N.D.	N.D.	N.D.	N.D.		N.D.	N.D.	N.D.	N.D.	N.D.	N.D.	N.D.	N.D.	N.D.	N.D.	N.D.	N.D.	N.D.	N.D.	N.D.	N.D.	N.D.	N.D.	N.D.	N.D.	N.D.	N.D.	N.D.	N.D.	N.D.	N.D.
y(amp)	0.398127	0.383623	0.404738	0.442761	0.426571	0.397623	0.343113	0.337076	0.336904	0.361263	0.34986		N.D.	N.D.	N.D.	N.D.	N.D.	N.D.	N.D.	N.D.	N.D.	N.D.		N.D.	N.D.	N.D.	N.D.	N.D.	N.D.	N.D.	N.D.	N.D.	N.D.	N.D.	N.D.	N.D.	N.D.	N.D.	N.D.	N.D.	N.D.	N.D.	N.D.	N.D.	N.D.	N.D.	N.D.	N.D.	N.D.
z(amp)	0.113671	0.113782	0.104561	0.141218	0.0976887	0.106945	0.093295	0.0971353	0.0892095	0.0995575	0.0939897		N.D.	N.D.	N.D.	N.D.	N.D.	N.D.	N.D.	N.D.	N.D.	N.D.		N.D.	N.D.	N.D.	N.D.	N.D.	N.D.	N.D.	N.D.	N.D.	N.D.	N.D.	N.D.	N.D.	N.D.	N.D.	N.D.	N.D.	N.D.	N.D.	N.D.	N.D.	N.D.	N.D.	N.D.	N.D.	N.D.
a(amp)	0.249175	0.235401	0.223782	0.235653	0.232213	0.230306	0.292845	0.30154	0.277665	0.301135	0.279199		N.D.	N.D.	N.D.	N.D.	N.D.	N.D.	N.D.	N.D.	N.D.	N.D.		N.D.	N.D.	N.D.	N.D.	N.D.	N.D.	N.D.	N.D.	N.D.	N.D.	N.D.	N.D.	N.D.	N.D.	N.D.	N.D.	N.D.	N.D.	N.D.	N.D.	N.D.	N.D.	N.D.	N.D.	N.D.	N.D.
k(amp)	0.21895	0.24575	0.275498	0.218086	0.204865	0.242991	0.257378	0.252954	0.254717	0.242856	0.236298		N.D.	N.D.	N.D.	N.D.	N.D.	N.D.	N.D.	N.D.	N.D.	N.D.		N.D.	N.D.	N.D.	N.D.	N.D.	N.D.	N.D.	N.D.	N.D.	N.D.	N.D.	N.D.	N.D.	N.D.	N.D.	N.D.	N.D.	N.D.	N.D.	N.D.	N.D.	N.D.	N.D.	N.D.	N.D.	N.D.
c(amp)	0.83636	0.83789	0.841269	0.839353	0.84614	0.831376	0.863302	0.867189	0.867173	0.855157	0.848206		N.D.	N.D.	N.D.	N.D.	N.D.	N.D.	N.D.	N.D.	N.D.	N.D.		N.D.	N.D.	N.D.	N.D.	N.D.	N.D.	N.D.	N.D.	N.D.	N.D.	N.D.	N.D.	N.D.	N.D.	N.D.	N.D.	N.D.	N.D.	N.D.	N.D.	N.D.	N.D.	N.D.	N.D.	N.D.	N.D.
f(amp)	0.268543	0.238301	0.208792	0.254782	0.258382	0.234886	0.325687	0.330441	0.352286	0.321324	0.370407		N.D.	N.D.	N.D.	N.D.	N.D.	N.D.	N.D.	N.D.	N.D.	N.D.		N.D.	N.D.	N.D.	N.D.	N.D.	N.D.	N.D.	N.D.	N.D.	N.D.	N.D.	N.D.	N.D.	N.D.	N.D.	N.D.	N.D.	N.D.	N.D.	N.D.	N.D.	N.D.	N.D.	N.D.	N.D.	N.D.
t(amp)	0.0403288	0.0524164	0.0490342	0.0365755	0.0378863	0.0424098	0.0588413	0.0602351	0.0627691	0.0494744	0.0477888		N.D.	N.D.	N.D.	N.D.	N.D.	N.D.	N.D.	N.D.	N.D.	N.D.		N.D.	N.D.	N.D.	N.D.	N.D.	N.D.	N.D.	N.D.	N.D.	N.D.	N.D.	N.D.	N.D.	N.D.	N.D.	N.D.	N.D.	N.D.	N.D.	N.D.	N.D.	N.D.	N.D.	N.D.	N.D.	N.D.
													1	2	3	4	5	6	7	41	42	43		8	9	10	11	12	13	14	15	16	17	18	19	20	21	22	23	24	25	26	27	28	29	30	31	32	33
x(gt)	N.D.	N.D.	N.D.	N.D.	N.D.	N.D.	N.D.	N.D.	N.D.	N.D.	N.D.		0.809725	0.789691	0.772261	0.762948	0.763041	0.756227	0.751562	0.766753	0.771111	0.786264		0.751432	0.754043	0.751833	0.752196	0.751473	0.749996	0.75348	0.756648	0.747144	0.748599	0.758834	0.751239	0.750541	0.755146	0.750528	0.750926	0.745015	0.752799	0.753075	0.751184	0.748534	0.7426	0.749284	0.74717	0.746816	0.730094
p(alm)	N.D.	N.D.	N.D.	N.D.	N.D.	N.D.	N.D.	N.D.	N.D.	N.D.	N.D.		0.58908	0.58937	0.586385	0.584716	0.583536	0.582058	0.578413	0.587135	0.588425	0.586896		0.580933	0.58001	0.575766	0.574317	0.576206	0.56965	0.574454	0.5734	0.561963	0.560132	0.569774	0.560748	0.559933	0.568582	0.561954	0.563853	0.562493	0.571503	0.569292	0.569025	0.573469	0.567313	0.571131	0.575489	0.576878	0.573982
p(py)	N.D.	N.D.	N.D.	N.D.	N.D.	N.D.	N.D.	N.D.	N.D.	N.D.	N.D.		0.138427	0.145317	0.162187	0.163772	0.166107	0.182504	0.178631	0.161172	0.169047	0.148307		0.181125	0.18919	0.169239	0.178569	0.182536	0.16689	0.177854	0.182428	0.169729	0.16966	0.181081	0.162099	0.147137	0.181537	0.176053	0.169404	0.171613	0.182358	0.171823	0.178671	0.18836	0.178813	0.17576	0.175447	0.184637	0.194768
p(grs) (or z(g))	N.D.	N.D.	N.D.	N.D.	N.D.	N.D.	N.D.	N.D.	N.D.	N.D.	N.D.		0.147943	0.151347	0.151366	0.15057	0.157824	0.155043	0.152918	0.146818	0.149717	0.152925		0.150901	0.152458	0.153544	0.158349	0.153947	0.158428	0.154773	0.156319	0.159146	0.162754	0.160408	0.16374	0.163885	0.160171	0.163939	0.163822	0.160118	0.162233	0.165647	0.165559	0.158069	0.162213	0.161575	0.153251	0.153775	0.143152
p(spss) (or m(g))	N.D.	N.D.	N.D.	N.D.	N.D.	N.D.	N.D.	N.D.	N.D.	N.D.	N.D.		0.12455	0.102322	0.089325	0.0830403	0.0774258	0.0752691	0.0774684	0.0874398	0.0871958	0.100639		0.0759975	0.078343	0.0806392	0.0781304	0.0792853	0.0820343	0.0828263	0.085865	0.0887048	0.0890062	0.0887372	0.089829	0.090075	0.0868848	0.0873153	0.0853008	0.0848732	0.0785969	0.0783964	0.0769372	0.0758086	0.0738315	0.07619	0.0765241	0.0737744	0.0706721
i(ilm)	N.D.	N.D.	N.D.	N.D.	N.D.	N.D.	N.D.	N.D.	N.D.	N.D.	N.D.		N.D.	N.D.	N.D.	N.D.	N.D.	N.D.	N.D.	N.D.	N.D.	N.D.		N.D.	N.D.	N.D.	N.D.	N.D.	N.D.	N.D.	N.D.	N.D.	N.D.	N.D.	N.D.	N.D.	N.D.	N.D.	N.D.	N.D.	N.D.	N.D.	N.D.	N.D.	N.D.	N.D.	N.D.	N.D.	N.D.
Sample 240169
Mineral*	Cordierite	Chlorite	Biotite	Plagioclase	Staurolite	Andalusite	Garnet	Garnet	Garnet
Setting	Core	Core	Core	Core	Core	Core	Core	Rim	Rim
wt%	240169_71	240169_77	240169_22	222795_6-9	240169_27	240169_14	240169_46	240169_13-14	240169_13-14
SiO2	48.7701	24.0909	34.9336	53.1537	27.0937	36.2672	36.8416	36.9896	37.232
TiO2	0	0.131222	1.63188	0	0.376869	0	0.035987	0.017735	0.023602
Al2O3	33.4243	23.3416	18.814	29.9257	54.018	63.4569	21.0369	21.3599	20.9518
Cr2O3	0	0	0	0	0	0	0	0	0
FeO	8.88172	27.3283	22.8398	0.051836	14.6991	0.584789	36.3365	37.8008	36.5465
MnO	0.075153	0.05237	0.020089	0	0.043207	0	1.8521	0.836155	0.866453
MgO	7.28673	11.2818	7.5805	0.009891	1.27594	0.037822	1.93874	1.70908	2.1255
ZnO	0	0	0	0	0	0	0	0	0
CaO	0.022606	0.006572	0.061629	12.1437	0.026084	0.01382	1.89873	1.89072	1.89192
Na2O	0.733026	0.024294	0.217249	4.54239	0.089235	0.000916	0.022152	0.00766	0.117299
K2O	0.029819	0.059914	8.62001	0.039985	0.01055	0.013602	0.001025	0	0.003444
Total (*)	99.2235	86.317	94.7188	99.8672	97.6327	100.375	99.9637	100.612	99.7585
Oxygen	18	14	11	9	46	5	12	12	12
Si	4.96743	2.58465	2.68705	2.40849	7.57049	0.974658	2.98972	2.98663	3.01894
Ti	0	0.0105888	0.094409	0	0.0792023	0	0.00219649	0.00107702	0.00143939
Al	4.01209	2.95128	1.70547	1.59803	17.7879	2.00977	2.01189	2.0325	2.00212
Cr	0	0	0	0	0	0	0	0	0
Fe3+ †	0.183995	0.222424	0.0732059	0	0	0	0	0	0
Fe2+	0.572452	2.22926	1.39582	0.00196402	3.43439	0.0131414	2.46569	2.55214	2.47792
Mn2+	0.00648281	0.00475851	0.00130867	0	0.0102246	0	0.12729	0.0571777	0.0595007
Mg	1.10646	1.80448	0.869272	0.000668154	0.531509	0.00151533	0.234551	0.205726	0.256936
Zn	0	0	0	0	0	0	0	0	0
Ca	0.00246674	0.000755386	0.00507855	0.589501	0.00780821	0.000397895	0.165073	0.16355	0.164348
Na	0.144746	0.00505309	0.0323966	0.399029	0.0483392	4.77246e-05	0.00348508	0.00119905	0.0184392
K	0.00387419	0.00819949	0.845765	0.0023111	0.00376025	0.000466283	0.000106102	0	0.000356214
Total	11	9.82146	7.70978	5	29.4736	3	8	8	8
Compositional variables
XFe §	0.340966	0.552653	0.61623	0.746159	0.86598	0.896612	0.913137	0.925404	0.906051
End member calculations
ca(pl, ksp)	N.D.	N.D.	N.D.	0.59	N.D.	N.D.	N.D.	N.D.	N.D.
k(pl)	N.D.	N.D.	N.D.	0	N.D.	N.D.	N.D.	N.D.	N.D.
na(ksp)	N.D.	N.D.	N.D.	N.D.	N.D.	N.D.	N.D.	N.D.	N.D.
x(chl)	N.D.	0.552653	N.D.	N.D.	N.D.	N.D.	N.D.	N.D.	N.D.
m(chl)	N.D.	0.000951701	N.D.	N.D.	N.D.	N.D.	N.D.	N.D.	N.D.
y(chl)	N.D.	0.767966	N.D.	N.D.	N.D.	N.D.	N.D.	N.D.	N.D.
f(chl)	N.D.	0.222424	N.D.	N.D.	N.D.	N.D.	N.D.	N.D.	N.D.
x(cd)	0.340966	N.D.	N.D.	N.D.	N.D.	N.D.	N.D.	N.D.	N.D.
m(cd) = p(mncd)	0.00324141	N.D.	N.D.	N.D.	N.D.	N.D.	N.D.	N.D.	N.D.
p(cd)	0.656898	N.D.	N.D.	N.D.	N.D.	N.D.	N.D.	N.D.	N.D.
p(fcd)	0.339861	N.D.	N.D.	N.D.	N.D.	N.D.	N.D.	N.D.	N.D.
p(ann) = x(bi)	N.D.	N.D.	0.61623	N.D.	N.D.	N.D.	N.D.	N.D.	N.D.
p(mnbi) = m(bi)	N.D.	N.D.	0.000436223	N.D.	N.D.	N.D.	N.D.	N.D.	N.D.
p(east) = y(bi)	N.D.	N.D.	0.392525	N.D.	N.D.	N.D.	N.D.	N.D.	N.D.
p(fbi) = f(bi)	N.D.	N.D.	0.0732059	N.D.	N.D.	N.D.	N.D.	N.D.	N.D.
p(tbi) = t(bi)	N.D.	N.D.	0.094409	N.D.	N.D.	N.D.	N.D.	N.D.	N.D.
p(phl)	N.D.	N.D.	0.169175	N.D.	N.D.	N.D.	N.D.	N.D.	N.D.
p(obi)	N.D.	N.D.	-0.345982	N.D.	N.D.	N.D.	N.D.	N.D.	N.D.
x(st)	N.D.	N.D.	N.D.	N.D.	0.86598	N.D.	N.D.	N.D.	N.D.
m(st) = p(mnst)	N.D.	N.D.	N.D.	N.D.	0.00255616	N.D.	N.D.	N.D.	N.D.
f(st) = p(muto)	N.D.	N.D.	N.D.	N.D.	0	N.D.	N.D.	N.D.	N.D.
t(st)	N.D.	N.D.	N.D.	N.D.	0.0396012	N.D.	N.D.	N.D.	N.D.
p(mut)	N.D.	N.D.	N.D.	N.D.	0.0808757	N.D.	N.D.	N.D.	N.D.
p(fst)	N.D.	N.D.	N.D.	N.D.	0.863767	N.D.	N.D.	N.D.	N.D.
p(mutt)	N.D.	N.D.	N.D.	N.D.	0.0528015	N.D.	N.D.	N.D.	N.D.
x(gt)	N.D.	N.D.	N.D.	N.D.	N.D.	N.D.	0.913137	0.925404	0.906051
p(alm)	N.D.	N.D.	N.D.	N.D.	N.D.	N.D.	0.823928	0.856828	0.837502
p(py)	N.D.	N.D.	N.D.	N.D.	N.D.	N.D.	0.0783768	0.0690679	0.0868406
p(grs) (or z(g))	N.D.	N.D.	N.D.	N.D.	N.D.	N.D.	0.0551605	0.0549084	0.0555471
p(spss) (or m(g))	N.D.	N.D.	N.D.	N.D.	N.D.	N.D.	0.042535	0.0191962	0.0201104
p(kho) (or f(g))	N.D.	N.D.	N.D.	N.D.	N.D.	N.D.	0	0	0
*Totals on anhydrous basis
†Fe3+ contents for biotite assumed to be 10% of Fe total; Fe3+ contents for other minerals based on Droop (1987)
§ XFe = Fe2+/(Fe2+ + Mg)
Mineral chemistry utilized within bulk rock claculation (Table 2)
[truncated: 20 more columns]

## Sheet: Table S4
Table S4: Proportions and representative mineral compositions used for the calculation of the bulk composition for domainal sample 198113 .
Mineral	Biotite	Titanite	Quartz	Plagioclase	Fe-Epidote	Al-Epidote	K-feldspar	Ilmenite	Magnetite	Albite	Muscovite
Wt %	15.4	0.8	13.1	42.7	2.3	1.5	9.8	0.5	0.2	2.5	11.3
SiO2	36.12	30.91	100	65.26	34.56	38.31	64.59	0.14	0.02	67.39	45.68
TiO2	1.82	32.82	0	0.01	0.99	0.05	0.01	51.96	0	0	1.43
Al2O3	16.36	4.6	0	22.67	9.79	24.84	18.85	0.14	0.04	11.19	31.37
Fe2O3	0	0	0	0	21.22	11.86	0	0	68.88	0	0
FeO	21.3	0.95	0	0.15	0.19	0.33	0.13	36.97	30.97	0	4.56
MnO	0.34	0.05	0	0	0.65	0.26	0	8.29	0.06	0	0
MgO	8.6	0	0	0	2.4	0.02	0	0.03	0.01	0	1.27
CaO	0.03	29.35	0	3.08	27.53	23.15	0.02	0.04	0	1.07	0.05
Na2O	0.01	0.02	0	10.11	0.02	0	0.39	0.02	0	11.19	0.28
K2O	9.37	0.09	0	0.1	0.02	0.04	15.97	0.17	0.01	0	9.96
H2O	4.5	0	0	0	0	0	0	0	0	0	4.5
