# Supplementary material for: Transition towards plate tectonics tracked in the metamorphic signature of Neoarchean synmagmatic transpression
Source: Nat Commun. 2025 Nov 27;16:10632. doi: 10.1038/s41467-025-65622-1 (PMC12660674; doi:10.1038/s41467-025-65622-1)
Supplement: Supplementary file 4 — Supplementary Data 2 [file 41467_2025_65622_MOESM4_ESM.txt]

% Axfile in NCKFMASHTO compiled by Autoboiler
% on Wed 14 Aug 2013 16:21:31
% whitemica model modified by Tim Holland 2017

% =================================================
% -------------------------------------------------
% garnet: CFMASO
% 
% coded by axe attack on 14 August 2013
% 
%         X                   Y             
%         Mg    Fe    Ca      Al    Fe3     
% py      3     0     0       2     0       
% alm     0     3     0       2     0       
% gr      0     0     3       2     0       
% kho     3     0     0       0     2       
%
%         xFeX
% x -> -----------
%      xFeX + xMgX
%
% z -> xCaX
%
% f -> xFe3Y
% -------------------------------------------------
 
g  4  1
 
  x(g)             0.9
  z(g)             0.1
  f(g)             0.01
% -------------------------------------------------
 
p(py)      2 1    1  3  -1  f  -1  x  -1  z
             2    0  1  1  x    0  1  1  z
 
p(alm)     2 1    0  1   1  x
             2    0  1  -1  x    0  1  1  z
 
p(gr)      1 1    0  1  1  z
 
p(kho)     1 1    0  1  1  f
% -------------------------------------------------
asf
W(py,alm)                2.5           0         0
W(py,gr)                  31           0         0
W(py,kho)                5.4           0         0
W(alm,gr)                  5           0         0
W(alm,kho)              22.6           0         0
W(gr,kho)              -15.3           0         0
 
a(py)                 1         0         0
a(alm)                1         0         0
a(gr)               2.7         0         0
a(kho)                1         0         0
% -------------------------------------------------
5
 
xMgX       2 1    1  2  -1  x  -1  z
             2    0  1  1  x    0  1  1  z
 
xFeX       2 1    0  1   1  x
             2    0  1  -1  x    0  1  1  z
 
xCaX       1 1    0  1  1  z
 
xAlY       1 1    1  1  -1  f
 
xFe3Y      1 1    0  1  1  f
% -------------------------------------------------
 
py      1    2  xMgX 3  xAlY 2  
  check 0  0  0  
 
alm     1    2  xFeX 3  xAlY 2  
  check 1  0  0  
 
gr      1    2  xCaX 3  xAlY 2  
  check 0  1  0  
 
kho     1    2  xMgX 3  xFe3Y 2  
  check 0  0  1  
  make  3      andr  1   gr   -1    py  1
  DQF             27              0           0
% =================================================

% =================================================
% -------------------------------------------------
% liquid
% 
%         Na2O  CaO   K2O   FeO   MgO   Al2O3 SiO2  H2O     
% qL      0     0     0     0     0     0     4     0       
% abL     1/2   0     0     0     0     1/2   3     0       
% kspL    0     0     1/2   0     0     1/2   3     0       
% anL     0     1     0     0     0     1     2     0       
% silL    0     0     0     0     0     8/5   8/5   0       
% foL     0     0     0     0     4     0     2     0       
% faL     0     0     0     4     0     0     2     0       
% h2oL    0     0     0     0     0     0     0     1       
% -------------------------------------------------
 
liq  8  1
 
  q(liq)           0.1814
  fsp(liq)         0.349
  na(liq)          0.584
  an(liq)          0.01104
  ol(liq)          0.01373
  x(liq)           0.7333
  h2o(liq)         0.4276
% -------------------------------------------------
 
p(qL)      1 1    0  1  1  q
 
p(abL)     1 2    0  1  1  fsp    0  1  1  na
 
p(kspL)    2 1    0  1   1  fsp
             2    0  1  -1  fsp    0  1  1  na
 
p(anL)     1 1    0  1  1  an
 
p(silL)    1 1    1  5  -1  an  -1  fsp  -1  h2o  -1  ol  -1  q
 
p(foL)     2 1    0  1   1  ol
             2    0  1  -1  ol    0  1  1  x
 
p(faL)     1 2    0  1  1  ol    0  1  1  x
 
p(h2oL)    1 1    0  1  1  h2o
% -------------------------------------------------
sf
W(qL,abL)                 12           0      -0.4
W(qL,kspL)                -2           0      -0.5
W(qL,anL)                  5           0         0
W(qL,silL)                12           0         0
W(qL,foL)                 12           0      -0.4
W(qL,faL)                 14           0         0
W(qL,h2oL)                17           0      -0.5
W(abL,kspL)               -6           0         3
W(abL,anL)                 0           0         0
W(abL,silL)               12           0         0
W(abL,foL)                10           0         0
W(abL,faL)                 2           0         0
W(abL,h2oL)             -1.5           0      -0.3
W(kspL,anL)                0           0        -1
W(kspL,silL)              12           0         0
W(kspL,foL)               12           0         0
W(kspL,faL)               12           0         0
W(kspL,h2oL)             9.5           0      -0.3
W(anL,silL)                0           0         0
W(anL,foL)                 0           0         0
W(anL,faL)                 0           0         0
W(anL,h2oL)              7.5           0      -0.5
W(silL,foL)               12           0         0
W(silL,faL)               12           0         0
W(silL,h2oL)              11           0         0
W(foL,faL)                18           0         0
W(foL,h2oL)               11           0      -0.5
W(faL,h2oL)               12           0         0
 
% -------------------------------------------------
10
 
fac        1 1    1  1  -1  h2o
 
pq         1 1    0  1  1  q
 
xab        1 2    0  1  1  fsp    0  1  1  na
 
xksp       2 1    0  1   1  fsp
             2    0  1  -1  fsp    0  1  1  na
 
pan        1 1    0  1  1  an
 
psil       1 1    1  5  -1  an  -1  fsp  -1  h2o  -1  ol  -1  q
 
pol        1 1    0  1  1  ol
 
xFe        1 1    0  1  1  x
 
xMg        1 1    1  1  -1  x
 
ph2o       1 1    0  1  1  h2o
% -------------------------------------------------
 
qL      1  2      fac  1     pq  1     
  make  1       qL    4
  DQF             0              0           0
 
abL     1  2      fac  1     xab  1     
 
kspL    1  2      fac  1     xksp  1     
 
anL     1  2      fac  1     pan  1     
 
silL    1  2      fac  1     psil  1     
  make  1     silL  8/5
  DQF             -23              0           0
 
foL     1  3      fac  1     pol  1     xMg  5     
  make  1      foL    2
  DQF             -10              0           0
 
faL     1  3      fac  1     pol  1     xFe  5     
  make  1      faL    2
  DQF             -9              0        -1.3
 
h2oL    1  1      ph2o  2     
% =================================================

% =================================================
% -------------------------------------------------
% ternary plag (Cbar1 ASF): NCKAS
% 
% coded by axe attack on 14 August 2013
% 
%                             
%         K     Na    Ca      
% san     1     0     0       
% abh     0     1     0       
% an      0     0     1       
%
% k -> xK
%
% ca -> xCa
% -------------------------------------------------
 
pl  3  1
 
  k(pl)            0.003681
  ca(pl)           0.5562
% -------------------------------------------------
 
p(san)     1 1    0  1  1  k
 
p(abh)     1 1    1  2  -1  ca  -1  k
 
p(an)      1 1    0  1  1  ca
% -------------------------------------------------
asf
W(san,abh)              25.1     -0.0108     0.338
W(san,an)                 40           0         0
W(abh,an)                3.1           0         0
 
a(san)                1         0         0
a(abh)            0.643         0         0
a(an)                 1         0         0
% -------------------------------------------------
3
 
xK         1 1    0  1  1  k
 
xNa        1 1    1  2  -1  ca  -1  k
 
xCa        1 1    0  1  1  ca
% -------------------------------------------------
 
san     1    1  xK 1  
  check 1  0  
 
abh     1    1  xNa 1  
  check 0  0  
 
an      1    1  xCa 1  
  check 0  1  
  make  1       an    1
  DQF             7.03       -0.00466           0
% =================================================

% =================================================
% -------------------------------------------------
% ternary ksp (Cbar1 ASF): NCKAS
% 
% coded by axe attack on 14 August 2013
% 
%                             
%         K     Na    Ca      
% san     1     0     0       
% abh     0     1     0       
% an      0     0     1       
%
% na -> xNa
%
% ca -> xCa
% -------------------------------------------------
 
ksp  3  1
 
  na(ksp)          0.1
  ca(ksp)          0.004
% -------------------------------------------------
 
p(san)     1 1    1  2  -1  ca  -1  na
 
p(abh)     1 1    0  1  1  na
 
p(an)      1 1    0  1  1  ca
% -------------------------------------------------
asf
W(san,abh)              25.1     -0.0108     0.338
W(san,an)                 40           0         0
W(abh,an)                3.1           0         0
 
a(san)                1         0         0
a(abh)            0.643         0         0
a(an)                 1         0         0
% -------------------------------------------------
3
 
xK         1 1    1  2  -1  ca  -1  na
 
xNa        1 1    0  1  1  na
 
xCa        1 1    0  1  1  ca
% -------------------------------------------------
 
san     1    1  xK 1  
  check 0  0  
 
abh     1    1  xNa 1  
  check 1  0  
 
an      1    1  xCa 1  
  check 0  1  
  make  1       an    1
  DQF             7.03       -0.00466           0
% =================================================

% =================================================
% -------------------------------------------------
% epidote: CFASHO
% 
% coded by axe attack on 14 January 2014
% 
%         M1            M3            
%         Al    Fe3     Al    Fe3     
% cz      1     0       1     0       
% ep      1     0       0     1       
% fep     0     1       0     1       
%
%              xFe3M1 + xFe3M3
% f -> -------------------------------
%      xAlM1 + xAlM3 + xFe3M1 + xFe3M3
%
%      -xFe3M1 + xFe3M3
% Q -> ----------------
%             2
% -------------------------------------------------
 
ep  3  1
 
  f(ep)            0.12
  Q(ep)            0.1  range 0 0.5
% -------------------------------------------------
 
p(cz)      1 1    1  2  -1  f  -1  Q
 
p(ep)      1 1    0  1  2  Q
 
p(fep)     1 1    0  2   1  f  -1  Q
% -------------------------------------------------
sf
W(cz,ep)                   1           0         0
W(cz,fep)                  3           0         0
W(ep,fep)                  1           0         0
 
% -------------------------------------------------
4
 
xAlM1      1 1    1  2  -1  f   1  Q
 
xFe3M1     1 1    0  2   1  f  -1  Q
 
xAlM3      1 1    1  2  -1  f  -1  Q
 
xFe3M3     1 1    0  2   1  f   1  Q
% -------------------------------------------------
 
cz      1    2  xAlM1 1  xAlM3 1  
  check 0  0  
 
ep      1    2  xAlM1 1  xFe3M3 1  
  check 1/2  1/2  
 
fep     1    2  xFe3M1 1  xFe3M3 1  
  check 1  0  
% =================================================


% =================================================
% -------------------------------------------------
% muscovite: NCKFMASHO
% 
% modified by TJBH (2017) from Smye et al 2010
% 
%         A                   M2A                 M2B           T1            
%         K     Na    Ca      Mg    Fe    Al      Al    Fe3     Si    Al      
% mu      1     0     0       0     0     1       1     0       1     1       
% cel     1     0     0       1     0     0       1     0       2     0       
% fcel    1     0     0       0     1     0       1     0       2     0       
% pa      0     1     0       0     0     1       1     0       1     1       
% ma      0     0     1       0     0     1       1     0       0     2       
% fmu     1     0     0       0     0     1       0     1       1     1       
%
%          xFeM2A
% x -> ---------------
%      xFeM2A + xMgM2A
%
% y -> xAlM2A
%
% f -> xFe3M2B
%
% n -> xNaA
%
% c -> xCaA
% -------------------------------------------------
 
mu  6  1
 
  x(mu)            0.25
  y(mu)            0.6
  f(mu)            0.17
  n(mu)            0.06
  c(mu)            0.004
% -------------------------------------------------
 
p(mu)      1 1    0  4  -1  c  -1  f  -1  n   1  y
 
p(cel)     2 1    1  2  -1  x  -1  y
             2    0  1  1  x    0  1  1  y
 
p(fcel)    2 1    0  1   1  x
             2    0  1  -1  x    0  1  1  y
 
p(pa)      1 1    0  1  1  n
 
p(ma)      1 1    0  1  1  c
 
p(fmu)     1 1    0  1  1  f
% -------------------------------------------------
asf
W(mu,cel)                  0           0       0.2
W(mu,fcel)                 0           0       0.2
W(mu,pa)                 13.4       0.0034     0.353
W(mu,ma)                  37           0         0
W(mu,fmu)                  0           0         0
W(cel,fcel)                0           0         0
W(cel,pa)                 30           0         0
W(cel,ma)                 30           0         0
W(cel,fmu)                 0           0         0
W(fcel,pa)                30           0         0
W(fcel,ma)                30           0         0
W(fcel,fmu)                0           0         0
W(pa,ma)                  13           0         0
W(pa,fmu)                 30           0         0
W(ma,fmu)                 35           0         0
 
a(mu)              0.63         0         0
a(cel)             0.63         0         0
a(fcel)            0.63         0         0
a(pa)              0.37         0         0
a(ma)              0.63         0         0
a(fmu)             0.63         0         0
% -------------------------------------------------
10
 
xKA        1 1    1  2  -1  c  -1  n
 
xNaA       1 1    0  1  1  n
 
xCaA       1 1    0  1  1  c
 
xMgM2A     2 1    1  2  -1  x  -1  y
             2    0  1  1  x    0  1  1  y
 
xFeM2A     2 1    0  1   1  x
             2    0  1  -1  x    0  1  1  y
 
xAlM2A     1 1    0  1  1  y
 
xAlM2B     1 1    1  1  -1  f
 
xFe3M2B    1 1    0  1  1  f
 
xSiT1      1 1    1  2  -1/2  c  -1/2  y
 
xAlT1      1 1    0  2  1/2  c  1/2  y
% -------------------------------------------------
 
mu      4    5  xKA 1  xAlM2A 1  xAlM2B 1  xSiT1 1  xAlT1 1  
  check 0  1  0  0  0  
 
cel     1    4  xKA 1  xMgM2A 1  xAlM2B 1  xSiT1 2  
  check 0  0  0  0  0  
 
fcel    1    4  xKA 1  xFeM2A 1  xAlM2B 1  xSiT1 2  
  check 1  0  0  0  0  
 
pa      4    5  xNaA 1  xAlM2A 1  xAlM2B 1  xSiT1 1  xAlT1 1  
  check 0  1  0  1  0  
 
ma      1    4  xCaA 1  xAlM2A 1  xAlM2B 1  xAlT1 2  
  check 0  1  0  0  1  
  make  1       ma    1
  DQF             6.5              0           0
 
fmu     4    5  xKA 1  xAlM2A 1  xFe3M2B 1  xSiT1 1  xAlT1 1  
  check 0  1  1  0  0  
  make  3     andr  1/2   gr -1/2    mu  1
  DQF             30              0           0
% =================================================


% =================================================
% -------------------------------------------------
% paragonite: NCKFMASHO
% 
% modified by TJBH (2017) from Smye et al 2010
% 
%         A                   M2A                 M2B           T1            
%         K     Na    Ca      Mg    Fe    Al      Al    Fe3     Si    Al      
% mu      1     0     0       0     0     1       1     0       1     1       
% cel     1     0     0       1     0     0       1     0       2     0       
% fcel    1     0     0       0     1     0       1     0       2     0       
% pa      0     1     0       0     0     1       1     0       1     1       
% ma      0     0     1       0     0     1       1     0       0     2       
% fmu     1     0     0       0     0     1       0     1       1     1       
%
%          xFeM2A
% x -> ---------------
%      xFeM2A + xMgM2A
%
% y -> xAlM2A
%
% f -> xFe3M2B
%
% n -> xNaA
%
% c -> xCaA
% -------------------------------------------------
 
pa  6  1
 
  x(pa)            0.25
  y(pa)            0.96
  f(pa)            0.02
  n(pa)            0.95
  c(pa)            0.04
% -------------------------------------------------
 
p(mu)      1 1    0  4  -1  c  -1  f  -1  n   1  y
 
p(cel)     2 1    1  2  -1  x  -1  y
             2    0  1  1  x    0  1  1  y
 
p(fcel)    2 1    0  1   1  x
             2    0  1  -1  x    0  1  1  y
 
p(pa)      1 1    0  1  1  n
 
p(ma)      1 1    0  1  1  c
 
p(fmu)     1 1    0  1  1  f
% -------------------------------------------------
asf
W(mu,cel)                  0           0       0.2
W(mu,fcel)                 0           0       0.2
W(mu,pa)                 13.4       0.0034     0.353
W(mu,ma)                  37           0         0
W(mu,fmu)                  0           0         0
W(cel,fcel)                0           0         0
W(cel,pa)                 30           0         0
W(cel,ma)                 30           0         0
W(cel,fmu)                 0           0         0
W(fcel,pa)                30           0         0
W(fcel,ma)                30           0         0
W(fcel,fmu)                0           0         0
W(pa,ma)                  13           0         0
W(pa,fmu)                 30           0         0
W(ma,fmu)                 35           0         0
 
a(mu)              0.63         0         0
a(cel)             0.63         0         0
a(fcel)            0.63         0         0
a(pa)              0.37         0         0
a(ma)              0.63         0         0
a(fmu)             0.63         0         0
% -------------------------------------------------
10
 
xKA        1 1    1  2  -1  c  -1  n
 
xNaA       1 1    0  1  1  n
 
xCaA       1 1    0  1  1  c
 
xMgM2A     2 1    1  2  -1  x  -1  y
             2    0  1  1  x    0  1  1  y
 
xFeM2A     2 1    0  1   1  x
             2    0  1  -1  x    0  1  1  y
 
xAlM2A     1 1    0  1  1  y
 
xAlM2B     1 1    1  1  -1  f
 
xFe3M2B    1 1    0  1  1  f
 
xSiT1      1 1    1  2  -1/2  c  -1/2  y
 
xAlT1      1 1    0  2  1/2  c  1/2  y
% -------------------------------------------------
 
mu      4    5  xKA 1  xAlM2A 1  xAlM2B 1  xSiT1 1  xAlT1 1  
  check 0  1  0  0  0  
 
cel     1    4  xKA 1  xMgM2A 1  xAlM2B 1  xSiT1 2  
  check 0  0  0  0  0  
 
fcel    1    4  xKA 1  xFeM2A 1  xAlM2B 1  xSiT1 2  
  check 1  0  0  0  0  
 
pa      4    5  xNaA 1  xAlM2A 1  xAlM2B 1  xSiT1 1  xAlT1 1  
  check 0  1  0  1  0  
 
ma      1    4  xCaA 1  xAlM2A 1  xAlM2B 1  xAlT1 2  
  check 0  1  0  0  1  
  make  1       ma    1
  DQF             6.5              0           0
 
fmu     4    5  xKA 1  xAlM2A 1  xFe3M2B 1  xSiT1 1  xAlT1 1  
  check 0  1  1  0  0  
  make  3     andr  1/2   gr -1/2    mu  1
  DQF             30              0           0
% =================================================


% =================================================
% -------------------------------------------------
% margarite: NCKFMASHO
% 
% modified by TJBH (2017) from Smye et al 2010
% 
%         A                   M2A                 M2B           T1            
%         K     Na    Ca      Mg    Fe    Al      Al    Fe3     Si    Al      
% mu      1     0     0       0     0     1       1     0       1     1       
% cel     1     0     0       1     0     0       1     0       2     0       
% fcel    1     0     0       0     1     0       1     0       2     0       
% pa      0     1     0       0     0     1       1     0       1     1       
% ma      0     0     1       0     0     1       1     0       0     2       
% fmu     1     0     0       0     0     1       0     1       1     1       
%
%          xFeM2A
% x -> ---------------
%      xFeM2A + xMgM2A
%
% y -> xAlM2A
%
% f -> xFe3M2B
%
% n -> xNaA
%
% c -> xCaA
% -------------------------------------------------
 
ma  6  1
 
  x(ma)            0.6
  y(ma)            0.7
  f(ma)            0.001
  n(ma)            0.05
  c(ma)            0.9
% -------------------------------------------------
 
p(mu)      1 1    0  4  -1  c  -1  f  -1  n   1  y
 
p(cel)     2 1    1  2  -1  x  -1  y
             2    0  1  1  x    0  1  1  y
 
p(fcel)    2 1    0  1   1  x
             2    0  1  -1  x    0  1  1  y
 
p(pa)      1 1    0  1  1  n
 
p(ma)      1 1    0  1  1  c
 
p(fmu)     1 1    0  1  1  f
% -------------------------------------------------
asf
W(mu,cel)                  0           0       0.2
W(mu,fcel)                 0           0       0.2
W(mu,pa)                 13.4       0.0034     0.353
W(mu,ma)                  37           0         0
W(mu,fmu)                  0           0         0
W(cel,fcel)                0           0         0
W(cel,pa)                 30           0         0
W(cel,ma)                 30           0         0
W(cel,fmu)                 0           0         0
W(fcel,pa)                30           0         0
W(fcel,ma)                30           0         0
W(fcel,fmu)                0           0         0
W(pa,ma)                  13           0         0
W(pa,fmu)                 30           0         0
W(ma,fmu)                 35           0         0
 
a(mu)              0.63         0         0
a(cel)             0.63         0         0
a(fcel)            0.63         0         0
a(pa)              0.37         0         0
a(ma)              0.63         0         0
a(fmu)             0.63         0         0
% -------------------------------------------------
10
 
xKA        1 1    1  2  -1  c  -1  n
 
xNaA       1 1    0  1  1  n
 
xCaA       1 1    0  1  1  c
 
xMgM2A     2 1    1  2  -1  x  -1  y
             2    0  1  1  x    0  1  1  y
 
xFeM2A     2 1    0  1   1  x
             2    0  1  -1  x    0  1  1  y
 
xAlM2A     1 1    0  1  1  y
 
xAlM2B     1 1    1  1  -1  f
 
xFe3M2B    1 1    0  1  1  f
 
xSiT1      1 1    1  2  -1/2  c  -1/2  y
 
xAlT1      1 1    0  2  1/2  c  1/2  y
% -------------------------------------------------
 
mu      4    5  xKA 1  xAlM2A 1  xAlM2B 1  xSiT1 1  xAlT1 1  
  check 0  1  0  0  0  
  make  1       mu    1
  DQF             0.5              0           0
 
cel     1    4  xKA 1  xMgM2A 1  xAlM2B 1  xSiT1 2  
  check 0  0  0  0  0  
  make  1      cel    1
  DQF             0              0           0
 
fcel    1    4  xKA 1  xFeM2A 1  xAlM2B 1  xSiT1 2  
  check 1  0  0  0  0  
  make  1     fcel    1
  DQF             0              0           0
 
pa      4    5  xNaA 1  xAlM2A 1  xAlM2B 1  xSiT1 1  xAlT1 1  
  check 0  1  0  1  0  
  make  1       pa    1
  DQF             2.4              0           0
 
ma      1    4  xCaA 1  xAlM2A 1  xAlM2B 1  xAlT1 2  
  check 0  1  0  0  1  
 
fmu     4    5  xKA 1  xAlM2A 1  xFe3M2B 1  xSiT1 1  xAlT1 1  
  check 0  1  1  0  0  
  make  3     andr  1/2   gr -1/2    mu  1
  DQF             30              0           0
% =================================================


% =================================================
% -------------------------------------------------
% biotite: KFMASHTO
% 
% coded by axe attack on 14 August 2013
% 
%         M3                              M12           T             V             
%         Mg    Fe    Fe3   Ti    Al      Mg    Fe      Si    Al      OH    O       
% phl     1     0     0     0     0       2     0       1     1       2     0       
% ann     0     1     0     0     0       0     2       1     1       2     0       
% obi     0     1     0     0     0       2     0       1     1       2     0       
% east    0     0     0     0     1       2     0       0     2       2     0       
% tbi     0     0     0     1     0       2     0       1     1       0     2       
% fbi     0     0     1     0     0       2     0       0     2       2     0       
%
%               2 xFeM12 + xFeM3
% x -> -----------------------------------
%      2 xFeM12 + xFeM3 + 2 xMgM12 + xMgM3
%
% y -> xAlM3
%
% f -> xFe3M3
%
% t -> xTiM3
%
% Q -> 3 (x - xFeM12)
% -------------------------------------------------
 
bi  6  1
 
  x(bi)            0.35
  y(bi)            0.25
  f(bi)            0.04
  t(bi)            0.17
  Q(bi)            0.25
% -------------------------------------------------
 
p(phl)     4 1    1  5  -1  f  -1  t  -1  x  -1  y  -2/3  Q
             2    0  1  1  f    0  1  1  x
             2    0  1  1  t    0  1  1  x
             2    0  1  1  x    0  1  1  y
 
p(ann)     1 1    0  2  -1/3  Q   1  x
 
p(obi)     4 1    0  1   1  Q
             2    0  1  -1  f    0  1  1  x
             2    0  1  -1  t    0  1  1  x
             2    0  1  -1  x    0  1  1  y
 
p(east)    1 1    0  1  1  y
 
p(tbi)     1 1    0  1  1  t
 
p(fbi)     1 1    0  1  1  f
% -------------------------------------------------
sf
W(phl,ann)                12           0         0
W(phl,obi)                 4           0         0
W(phl,east)               10           0         0
W(phl,tbi)                30           0         0
W(phl,fbi)                 8           0         0
W(ann,obi)                 8           0         0
W(ann,east)               15           0         0
W(ann,tbi)                32           0         0
W(ann,fbi)              13.6           0         0
W(obi,east)                7           0         0
W(obi,tbi)                24           0         0
W(obi,fbi)               5.6           0         0
W(east,tbi)               40           0         0
W(east,fbi)                1           0         0
W(tbi,fbi)                40           0         0
 
% -------------------------------------------------
11
 
xMgM3      4 1    1  5  -1  f  -1  t  -1  x  -1  y  -2/3  Q
             2    0  1  1  f    0  1  1  x
             2    0  1  1  t    0  1  1  x
             2    0  1  1  x    0  1  1  y
 
xFeM3      4 1    0  2   1  x  2/3  Q
             2    0  1  -1  f    0  1  1  x
             2    0  1  -1  t    0  1  1  x
             2    0  1  -1  x    0  1  1  y
 
xFe3M3     1 1    0  1  1  f
 
xTiM3      1 1    0  1  1  t
 
xAlM3      1 1    0  1  1  y
 
xMgM12     1 1    1  2  1/3  Q  -1  x
 
xFeM12     1 1    0  2  -1/3  Q   1  x
 
xSiT       1 1    1/2  2  -1/2  f  -1/2  y
 
xAlT       1 1    1/2  2  1/2  f  1/2  y
 
xOHV       1 1    1  1  -1  t
 
xOV        1 1    0  1  1  t
% -------------------------------------------------
 
phl     4    5  xMgM3 1  xMgM12 2  xSiT 1  xAlT 1  xOHV 2  
  check 0  0  0  0  0  
 
ann     4    5  xFeM3 1  xFeM12 2  xSiT 1  xAlT 1  xOHV 2  
  check 1  0  0  0  0  
  make  1      ann    1
  DQF             -3              0           0
 
obi     4    5  xFeM3 1  xMgM12 2  xSiT 1  xAlT 1  xOHV 2  
  check 1/3  0  0  0  1  
  make  2      ann  1/3  phl  2/3
  DQF             -3              0           0
 
east    1    4  xAlM3 1  xMgM12 2  xAlT 2  xOHV 2  
  check 0  1  0  0  0  
 
tbi     4    5  xTiM3 1  xMgM12 2  xSiT 1  xAlT 1  xOV 2  
  check 0  0  0  1  0  
  make  3       br   -1   phl  1    ru  1
  DQF             55              0           0
 
fbi     1    4  xFe3M3 1  xMgM12 2  xAlT 2  xOHV 2  
  check 0  0  1  0  0  
  make  3     andr  1/2  east  1   gr -1/2
  DQF             -3              0           0
% =================================================

% =================================================
% -------------------------------------------------
% opx: CFMASO
% 
% coded by axe attack on 14 August 2013
% 
%         M1                        M2                  T             
%         Mg    Fe    Fe3   Al      Mg    Fe    Ca      Al    Si      
% en      1     0     0     0       1     0     0       0     2       
% fs      0     1     0     0       0     1     0       0     2       
% fm      1     0     0     0       0     1     0       0     2       
% mgts    0     0     0     1       1     0     0       1     1       
% fopx    0     0     1     0       1     0     0       1     1       
% odi     1     0     0     0       0     0     1       0     2       
%
%              xFeM1 + xFeM2
% x -> -----------------------------
%      xFeM1 + xFeM2 + xMgM1 + xMgM2
%
% y -> xAlM1
%
% f -> xFe3M1
%
% c -> xCaM2
%
%                  xFeM2
% Q -> 2 (-x + -------------)
%              xFeM2 + xMgM2
% -------------------------------------------------
 
opx  6  1
 
  x(opx)           0.3
  y(opx)           0.1
  f(opx)           0.03
  c(opx)           0.05
  Q(opx)           0.4
% -------------------------------------------------
 
p(en)      3 1    1  5  -1/2  Q  -1  c  -1  f  -1  x  -1  y
             2    0  1  1/2  c    0  1  1  Q
             2    0  1  1  c    0  1  1  x
 
p(fs)      4 1    0  2  -1/2  Q   1  x
             2    0  1  1/2  c    0  1  1  Q
             2    0  1  -1  f    0  1  1  x
             2    0  1  -1  x    0  1  1  y
 
p(fm)      5 1    0  1   1  Q
             2    0  1  -1  c    0  1  1  Q
             2    0  1  -1  c    0  1  1  x
             2    0  1  1  f    0  1  1  x
             2    0  1  1  x    0  1  1  y
 
p(mgts)    1 1    0  1  1  y
 
p(fopx)    1 1    0  1  1  f
 
p(odi)     1 1    0  1  1  c
% -------------------------------------------------
asf
W(en,fs)                   7           0         0
W(en,fm)                   4           0         0
W(en,mgts)                13           0     -0.15
W(en,fopx)                11           0     -0.15
W(en,odi)               32.2           0      0.12
W(fs,fm)                   4           0         0
W(fs,mgts)                13           0     -0.15
W(fs,fopx)              11.6           0     -0.15
W(fs,odi)              25.54           0     0.084
W(fm,mgts)                17           0     -0.15
W(fm,fopx)                15           0     -0.15
W(fm,odi)              22.54           0     0.084
W(mgts,fopx)               1           0         0
W(mgts,odi)             75.4           0     -0.94
W(fopx,odi)             73.4           0     -0.94
 
a(en)                 1         0         0
a(fs)                 1         0         0
a(fm)                 1         0         0
a(mgts)               1         0         0
a(fopx)               1         0         0
a(odi)              1.2         0         0
% -------------------------------------------------
9
 
xMgM1      4 1    1  4  1/2  Q  -1  f  -1  x  -1  y
             2    0  1  -1/2  c    0  1  1  Q
             2    0  1  1  f    0  1  1  x
             2    0  1  1  x    0  1  1  y
 
xFeM1      4 1    0  2  -1/2  Q   1  x
             2    0  1  1/2  c    0  1  1  Q
             2    0  1  -1  f    0  1  1  x
             2    0  1  -1  x    0  1  1  y
 
xFe3M1     1 1    0  1  1  f
 
xAlM1      1 1    0  1  1  y
 
xMgM2      3 1    1  3  -1/2  Q  -1  c  -1  x
             2    0  1  1/2  c    0  1  1  Q
             2    0  1  1  c    0  1  1  x
 
xFeM2      3 1    0  2  1/2  Q   1  x
             2    0  1  -1/2  c    0  1  1  Q
             2    0  1  -1  c    0  1  1  x
 
xCaM2      1 1    0  1  1  c
 
xAlT       1 1    0  2  1/2  f  1/2  y
 
xSiT       1 1    1  2  -1/2  f  -1/2  y
% -------------------------------------------------
 
en      1    3  xMgM1 1  xMgM2 1  xSiT 1/2  
  check 0  0  0  0  0  
 
fs      1    3  xFeM1 1  xFeM2 1  xSiT 1/2  
  check 1  0  0  0  0  
 
fm      1    3  xMgM1 1  xFeM2 1  xSiT 1/2  
  check 1/2  0  0  0  1  
  make  2       en  1/2   fs  1/2
  DQF             -6.6              0           0
 
mgts    1.41421 4  xAlM1 1  xMgM2 1  xAlT 1/4  xSiT 1/4  
  check 0  1  0  0  0  
 
fopx    1.41421 4  xFe3M1 1  xMgM2 1  xAlT 1/4  xSiT 1/4  
  check 0  0  1  0  0  
  make  3     andr  1/2   gr -1/2  mgts  1
  DQF             2              0           0
 
odi     1    3  xMgM1 1  xCaM2 1  xSiT 1/2  
  check 0  0  0  1  0  
  make  1       di    1
  DQF             -0.1       0.000211       0.005
% =================================================

% =================================================
% -------------------------------------------------
% sapphirine: FMASO
% Wheller & Powell submitted
% coded by axe attack on 14 August 2013
% 
%         M3                        M456          T             
%         Mg    Fe    Fe3   Al      Mg    Fe      Si    Al      
% spr4    1     0     0     0       3     0       1     0       
% spr5    0     0     0     1       3     0       0     1       
% fspr    0     1     0     0       0     3       1     0       
% spro    1     0     0     0       0     3       1     0       
% ospr    0     0     1     0       3     0       0     1       
%
%                xFeM3 + 3 xFeM456
% x -> -------------------------------------
%      xFeM3 + 3 xFeM456 + xMgM3 + 3 xMgM456
%
% y -> xAlM3
%
% f -> xFe3M3
%
% Q -> 4 (-x + xFeM456)
% -------------------------------------------------
 
sa  5  1
 
  x(sa)            0.1
  y(sa)            0.3
  f(sa)            0.05
  Q(sa)            0.05 range -1 1
% -------------------------------------------------
 
p(spr4)    1 1    1  4  -1/4  Q  -1  f  -1  x  -1  y
 
p(spr5)    1 1    0  1  1  y
 
p(fspr)    3 1    0  2   1  x  -3/4  Q
             2    0  1  -1  f    0  1  1  x
             2    0  1  -1  x    0  1  1  y
 
p(spro)    3 1    0  1   1  Q
             2    0  1  1  f    0  1  1  x
             2    0  1  1  x    0  1  1  y
 
p(ospr)    1 1    0  1  1  f
% -------------------------------------------------
sf
W(spr4,spr5)              10           0     -0.02
W(spr4,fspr)              16           0         0
W(spr4,spro)              12           0         0
W(spr4,ospr)               8           0     -0.02
W(spr5,fspr)              19           0     -0.02
W(spr5,spro)              22           0     -0.02
W(spr5,ospr)               1           0         0
W(fspr,spro)               4           0         0
W(fspr,ospr)            17.6           0     -0.02
W(spro,ospr)              20           0     -0.02
 
% -------------------------------------------------
8
 
xMgM3      3 1    1  4  -1  f  -1  x  -1  y  3/4  Q
             2    0  1  1  f    0  1  1  x
             2    0  1  1  x    0  1  1  y
 
xFeM3      3 1    0  2   1  x  -3/4  Q
             2    0  1  -1  f    0  1  1  x
             2    0  1  -1  x    0  1  1  y
 
xFe3M3     1 1    0  1  1  f
 
xAlM3      1 1    0  1  1  y
 
xMgM456    1 1    1  2  -1/4  Q  -1  x
 
xFeM456    1 1    0  2  1/4  Q   1  x
 
xSiT       1 1    1  2  -1  f  -1  y
 
xAlT       1 1    0  2   1  f   1  y
% -------------------------------------------------
 
spr4    1    3  xMgM3 1  xMgM456 3  xSiT 1  
  check 0  0  0  0  
 
spr5    1    3  xAlM3 1  xMgM456 3  xAlT 1  
  check 0  1  0  0  
 
fspr    1    3  xFeM3 1  xFeM456 3  xSiT 1  
  check 1  0  0  0  
  make  1     fspr    1
  DQF             -2              0           0
 
spro    1    3  xMgM3 1  xFeM456 3  xSiT 1  
  check 3/4  0  0  1  
  make  2     fspr  3/4 spr4  1/4
  DQF             -3.5              0           0
 
ospr    1    3  xFe3M3 1  xMgM456 3  xAlT 1  
  check 0  0  1  0  
  make  3     andr  1/2   gr -1/2  spr5  1
  DQF             -16              0           0
% =================================================

% =================================================
% -------------------------------------------------
% cordierite: FMASH
% 
% coded by axe attack on 14 August 2013
% 
%         X             H             
%         Fe    Mg      H2O   v       
% crd     0     2       0     1       
% fcrd    2     0       0     1       
% hcrd    0     2       1     0       
%
%         xFeX
% x -> -----------
%      xFeX + xMgX
%
% h -> xH2OH
% -------------------------------------------------
 
cd  3  1
 
  x(cd)            0.3
  h(cd)            0.7
% -------------------------------------------------
 
p(crd)     1 1    1  2  -1  h  -1  x
 
p(fcrd)    1 1    0  1  1  x
 
p(hcrd)    1 1    0  1  1  h
% -------------------------------------------------
sf
W(crd,fcrd)                8           0         0
W(crd,hcrd)                0           0         0
W(fcrd,hcrd)               9           0         0
 
% -------------------------------------------------
4
 
xFeX       1 1    0  1  1  x
 
xMgX       1 1    1  1  -1  x
 
xH2OH      1 1    0  1  1  h
 
xvH        1 1    1  1  -1  h
% -------------------------------------------------
 
crd     1    2  xMgX 2  xvH 1  
  check 0  0  
 
fcrd    1    2  xFeX 2  xvH 1  
  check 1  0  
 
hcrd    1    2  xMgX 2  xH2OH 1  
  check 0  1  
% =================================================

% =================================================
% -------------------------------------------------
% staurolite: FMASHTO
% 
% coded by axe attack on 14 August 2013
% 
%         X             Y                         
%         Mg    Fe      Al    Fe3   Ti    v       
% mst     4     0       2     0     0     0       
% fst     0     4       2     0     0     0       
% msto    4     0       0     2     0     0       
% mstt    4     0       0     0     3/2   1/2     
%
%         xFeX
% x -> -----------
%      xFeX + xMgX
%
% f -> xFe3Y
%
% t -> xTiY
% -------------------------------------------------
 
st  4  1
 
  x(st)            0.88
  f(st)            0.05
  t(st)            0.04
% -------------------------------------------------
 
p(mst)     1 1    1  3  -1  f  -1  x  -4/3  t
 
p(fst)     1 1    0  1  1  x
 
p(msto)    1 1    0  1  1  f
 
p(mstt)    1 1    0  1  4/3  t
% -------------------------------------------------
sf
W(mst,fst)                16           0         0
W(mst,msto)                2           0         0
W(mst,mstt)               20           0         0
W(fst,msto)               18           0         0
W(fst,mstt)               36           0         0
W(msto,mstt)              30           0         0
 
% -------------------------------------------------
6
 
xMgX       1 1    1  1  -1  x
 
xFeX       1 1    0  1  1  x
 
xAlY       1 1    1  2  -1  f  -4/3  t
 
xFe3Y      1 1    0  1  1  f
 
xTiY       1 1    0  1  1  t
 
xvY        1 1    0  1  1/3  t
% -------------------------------------------------
 
mst     1    2  xMgX 4  xAlY 2  
  check 0  0  0  
  make  1      mst    1
  DQF             -8              0           0
 
fst     1    2  xFeX 4  xAlY 2  
  check 1  0  0  
 
msto    1    2  xMgX 4  xFe3Y 2  
  check 0  1  0  
  make  3      andr  1   gr   -1   mst  1
  DQF             9              0           0
 
mstt    3.0792  3  xMgX 4  xTiY 3/2  xvY 1/2  
  check 0  0  3/4  
  make  3      cor   -1   mst  1   ru  3/2
  DQF             13              0           0
% =================================================

% =================================================
% -------------------------------------------------
% chlorite: FMASHO
% 
% coded by axe attack on 14 August 2013
% 
%         M1                  M23           M4                        T2            
%         Mg    Fe    Al      Mg    Fe      Mg    Fe    Fe3   Al      Si    Al      
% clin    1     0     0       4     0       0     0     0     1       1     1       
% afchl   1     0     0       4     0       1     0     0     0       2     0       
% ames    0     0     1       4     0       0     0     0     1       0     2       
% daph    0     1     0       0     4       0     0     0     1       1     1       
% ochl1   1     0     0       0     4       0     1     0     0       2     0       
% ochl4   0     1     0       4     0       1     0     0     0       2     0       
% f3clin  1     0     0       4     0       0     0     1     0       1     1       
%
%                   xFeM1 + 4 xFeM23 + xFeM4
% x -> ---------------------------------------------------
%      xFeM1 + 4 xFeM23 + xFeM4 + xMgM1 + 4 xMgM23 + xMgM4
%
%      xAlM1 + xAlM4
% y -> -------------
%            2
%
% f -> xFe3M4
%
%        -xAlM1 + xAlM4
% QAl -> --------------
%              2
%
%               xFeM1
% Q1 -> x - -------------
%           xFeM1 + xMgM1
%
%               xFeM4
% Q4 -> x - -------------
%           xFeM4 + xMgM4
% -------------------------------------------------
 
chl  7  1
 
  x(chl)           0.3
  y(chl)           0.55
  f(chl)           0.02
  QAl(chl)         0.42 range -1 1
  Q1(chl)          -0.18 range -1 1
  Q4(chl)          -0.26 range -1 1
% -------------------------------------------------
 
p(clin)    9 1    0  3  -1/4  Q1  2  QAl  -5/4  Q4
             2    0  1  5/4  f    0  1  1  Q4
             2    0  1  -1/4  Q1    0  1  1  QAl
             2    0  1  5/4  Q4    0  1  1  QAl
             2    0  1  -1  f    0  1  1  x
             2    0  1  -1  QAl    0  1  1  x
             2    0  1  1/4  Q1    0  1  1  y
             2    0  1  5/4  Q4    0  1  1  y
             2    0  1  -1  x    0  1  1  y
 
p(afchl)   9 1    1  6  -1  f  -1  QAl  -1  y  -2  x  5/4  Q1  9/4  Q4
             2    0  1  -9/4  f    0  1  1  Q4
             2    0  1  5/4  Q1    0  1  1  QAl
             2    0  1  -9/4  Q4    0  1  1  QAl
             2    0  1  2  f    0  1  1  x
             2    0  1  1  QAl    0  1  1  x
             2    0  1  -5/4  Q1    0  1  1  y
             2    0  1  -9/4  Q4    0  1  1  y
             2    0  1  3  x    0  1  1  y
 
p(ames)    1 1    0  2  -1  QAl   1  y
 
p(daph)    9 1    0  2  1/4  Q1  5/4  Q4
             2    0  1  -5/4  f    0  1  1  Q4
             2    0  1  1/4  Q1    0  1  1  QAl
             2    0  1  -5/4  Q4    0  1  1  QAl
             2    0  1  1  f    0  1  1  x
             2    0  1  1  QAl    0  1  1  x
             2    0  1  -1/4  Q1    0  1  1  y
             2    0  1  -5/4  Q4    0  1  1  y
             2    0  1  1  x    0  1  1  y
 
p(ochl1)   7 1    0  2  -1  Q4   1  x
             2    0  1  1  f    0  1  1  Q4
             2    0  1  1  Q4    0  1  1  QAl
             2    0  1  -1  f    0  1  1  x
             2    0  1  -1  QAl    0  1  1  x
             2    0  1  1  Q4    0  1  1  y
             2    0  1  -1  x    0  1  1  y
 
p(ochl4)   8 1    0  3   1  x  -5/4  Q1  -5/4  Q4
             2    0  1  5/4  f    0  1  1  Q4
             2    0  1  -5/4  Q1    0  1  1  QAl
             2    0  1  5/4  Q4    0  1  1  QAl
             2    0  1  -1  f    0  1  1  x
             2    0  1  5/4  Q1    0  1  1  y
             2    0  1  5/4  Q4    0  1  1  y
             2    0  1  -2  x    0  1  1  y
 
p(f3clin)   1 1    0  1  1  f
% -------------------------------------------------
sf
W(clin,afchl)             17           0         0
W(clin,ames)              17           0         0
W(clin,daph)              20           0         0
W(clin,ochl1)             30           0         0
W(clin,ochl4)             21           0         0
W(clin,f3clin)             2           0         0
W(afchl,ames)             16           0         0
W(afchl,daph)             37           0         0
W(afchl,ochl1)            20           0         0
W(afchl,ochl4)             4           0         0
W(afchl,f3clin)           15           0         0
W(ames,daph)              30           0         0
W(ames,ochl1)             29           0         0
W(ames,ochl4)             13           0         0
W(ames,f3clin)            19           0         0
W(daph,ochl1)             18           0         0
W(daph,ochl4)             33           0         0
W(daph,f3clin)            22           0         0
W(ochl1,ochl4)            24           0         0
W(ochl1,f3clin)         28.6           0         0
W(ochl4,f3clin)           19           0         0
 
% -------------------------------------------------
11
 
xMgM1      5 1    1  4   1  Q1   1  QAl  -1  x  -1  y
             2    0  1  1  Q1    0  1  1  QAl
             2    0  1  -1  QAl    0  1  1  x
             2    0  1  -1  Q1    0  1  1  y
             2    0  1  1  x    0  1  1  y
 
xFeM1      5 1    0  2  -1  Q1   1  x
             2    0  1  -1  Q1    0  1  1  QAl
             2    0  1  1  QAl    0  1  1  x
             2    0  1  1  Q1    0  1  1  y
             2    0  1  -1  x    0  1  1  y
 
xAlM1      1 1    0  2  -1  QAl   1  y
 
xMgM23     6 1    1  3  -1/4  Q1  -1/4  Q4  -1  x
             2    0  1  1/4  f    0  1  1  Q4
             2    0  1  -1/4  Q1    0  1  1  QAl
             2    0  1  1/4  Q4    0  1  1  QAl
             2    0  1  1/4  Q1    0  1  1  y
             2    0  1  1/4  Q4    0  1  1  y
 
xFeM23     6 1    0  3  1/4  Q1  1/4  Q4   1  x
             2    0  1  -1/4  f    0  1  1  Q4
             2    0  1  1/4  Q1    0  1  1  QAl
             2    0  1  -1/4  Q4    0  1  1  QAl
             2    0  1  -1/4  Q1    0  1  1  y
             2    0  1  -1/4  Q4    0  1  1  y
 
xMgM4      7 1    1  5  -1  f   1  Q4  -1  QAl  -1  x  -1  y
             2    0  1  -1  f    0  1  1  Q4
             2    0  1  -1  Q4    0  1  1  QAl
             2    0  1  1  f    0  1  1  x
             2    0  1  1  QAl    0  1  1  x
             2    0  1  -1  Q4    0  1  1  y
             2    0  1  1  x    0  1  1  y
 
xFeM4      7 1    0  2  -1  Q4   1  x
             2    0  1  1  f    0  1  1  Q4
             2    0  1  1  Q4    0  1  1  QAl
             2    0  1  -1  f    0  1  1  x
             2    0  1  -1  QAl    0  1  1  x
             2    0  1  1  Q4    0  1  1  y
             2    0  1  -1  x    0  1  1  y
 
xFe3M4     1 1    0  1  1  f
 
xAlM4      1 1    0  2   1  QAl   1  y
 
xSiT2      1 1    1  2  -1/2  f  -1  y
 
xAlT2      1 1    0  2  1/2  f   1  y
% -------------------------------------------------
 
clin    4    5  xMgM1 1  xMgM23 4  xAlM4 1  xSiT2 1  xAlT2 1  
  check 0  1/2  0  1/2  0  0  
 
afchl   1    4  xMgM1 1  xMgM23 4  xMgM4 1  xSiT2 2  
  check 0  0  0  0  0  0  
 
ames    1    4  xAlM1 1  xMgM23 4  xAlM4 1  xAlT2 2  
  check 0  1  0  0  0  0  
 
daph    4    5  xFeM1 1  xFeM23 4  xAlM4 1  xSiT2 1  xAlT2 1  
  check 1  1/2  0  1/2  0  0  
 
ochl1   1    4  xMgM1 1  xFeM23 4  xFeM4 1  xSiT2 2  
  check 5/6  0  0  0  5/6  -1/6  
  make  3     afchl  1 clin   -1  daph  1
  DQF             3              0           0
 
ochl4   1    4  xFeM1 1  xMgM23 4  xMgM4 1  xSiT2 2  
  check 1/6  0  0  0  -5/6  1/6  
  make  3     afchl  1 clin -1/5 daph  1/5
  DQF             2.4              0           0
 
f3clin  4    5  xMgM1 1  xMgM23 4  xFe3M4 1  xSiT2 1  xAlT2 1  
  check 0  0  1  0  0  0  
  make  3     andr  1/2  clin  1   gr -1/2
  DQF             2              0           0
% =================================================

% =================================================
% -------------------------------------------------
% chloritoid: FMASHO
% 
% coded by axe attack on 14 August 2013
% 
%         M1A           M1B           
%         Al    Fe3     Fe    Mg      
% mctd    1/2   0       0     1       
% fctd    1/2   0       1     0       
% ctdo    0     1/2     0     1       
%
%          xFeM1B
% x -> ---------------
%      xFeM1B + xMgM1B
%
% f -> xFe3M1A
% -------------------------------------------------
 
ctd  3  1
 
  x(ctd)           0.88
  f(ctd)           0.02
% -------------------------------------------------
 
p(mctd)    1 1    1  2  -1  f  -1  x
 
p(fctd)    1 1    0  1  1  x
 
p(ctdo)    1 1    0  1  1  f
% -------------------------------------------------
sf
W(mctd,fctd)               4           0         0
W(mctd,ctdo)               1           0         0
W(fctd,ctdo)               5           0         0
 
% -------------------------------------------------
4
 
xAlM1A     1 1    1  1  -1  f
 
xFe3M1A    1 1    0  1  1  f
 
xFeM1B     1 1    0  1  1  x
 
xMgM1B     1 1    1  1  -1  x
% -------------------------------------------------
 
mctd    1    2  xAlM1A 1/2  xMgM1B 1  
  check 0  0  
 
fctd    1    2  xAlM1A 1/2  xFeM1B 1  
  check 1  0  
 
ctdo    1    2  xFe3M1A 1/2  xMgM1B 1  
  check 0  1  
  make  3     andr  1/4   gr -1/4  mctd  1
  DQF             13.5              0           0
% =================================================

% =====================================================================
% herc-mt-sp coding in Fe2-Mg-Al-Fe3-Ti

sp 4  1

 x(sp)    0.9    % Fe2/(Mg + Fe2)
 y(sp)    0.95   % Al/(Al + Fe3 + 2Ti)
 z(sp)    0.01   % 2Ti/(Al + Fe3 + 2Ti)

% --------------------------------------------------
  

  p(herc)  2 1    0  1   1  y
             2   -1  1   1  x    1  1   1  z

  p(sp)    1 2    1  1  -1  x    1  1   1  z

  p(mt)    1 1    1  2  -1  y -1  z

  p(usp)   1 1    0  1   1  z

% --------------------------------------------------

  sf

  W(herc,sp)       0  0  0
  W(herc,mt)    18.5  0  0
  W(herc,usp)     27  0  0
  W(sp,mt)        40  0  0
  W(sp,usp)       30  0  0    % * free
  W(mt,usp)        0  0  0

% --------------------------------------------------

  5     % site fractions

  x(Al)       1 1    0  1  1  y

  x(Fe3)      1 1    1  2 -1  y -1  z

  x(Ti)       1 1    0  1  1  z

  x(Mg)       1 1    1  1 -1  x

  x(Fe2)      1 1    0  1  1  x


% --------------------------------------------------

   herc    1  2    x(Al)  1    x(Fe2)  1

   sp      1  2    x(Al)  1    x(Mg)   1

   mt      1  2    x(Fe3) 1    x(Fe2)  1

   usp     1  2    x(Ti)  1    x(Fe2)  1

% =====================================================================

% =====================================================================

mt 4  1

 x(mt)    0.98   % Fe2/(Mg + Fe2)
 y(mt)    0.09   % Al/(Al + Fe3 + 2Ti)
 z(mt)    0.14   % 2Ti/(Al + Fe3 + 2Ti)

% --------------------------------------------------
  

  p(herc)  2 1    0  1   1  y
           2   -1  1   1  x    1  1   1  z

  p(sp)  1 2    1  1  -1  x    1  1   1  z

  p(mt)  1 1    1  2  -1  y -1  z

  p(usp) 1 1    0  1   1  z

% --------------------------------------------------

  sf

  W(herc,sp)     0  0  0
  W(herc,mt)  18.5  0  0
  W(herc,usp)   27  0  0
  W(sp,mt)      40  0  0
  W(sp,usp)     30  0  0    % * free
  W(mt,usp)      0  0  0

% --------------------------------------------------

  5     % site fractions

  x(Al)       1 1    0  1  1  y

  x(Fe3)      1 1    1  2 -1  y -1  z

  x(Ti)       1 1    0  1  1  z

  x(Mg)       1 1    1  1 -1  x

  x(Fe2)      1 1    0  1  1  x


% --------------------------------------------------

   herc    1  2    x(Al)  1    x(Fe2)  1

   sp      1  2    x(Al)  1    x(Mg)   1

   mt      1  2    x(Fe3) 1    x(Fe2)  1

   usp     1  2    x(Ti)  1    x(Fe2)  1

     
% =================================================

% =================================================
% -------------------------------------------------
% ilmenite: FMTO
% 
% coded by axe attack on 14 August 2013
% 
%         A                         B                   
%         Fe    Ti    Mg    Fe3     Fe    Ti    Fe3     
% oilm    1     0     0     0       0     1     0       
% dilm    1/2   1/2   0     0       1/2   1/2   0       
% hem     0     0     0     1       0     0     1       
% geik    0     0     1     0       0     1     0       
%
% i -> 1 - xFe3A
%
% g -> xMgA
%
% Q -> xFeA - xFeB
% -------------------------------------------------
 
ilm  4  1
 
  i(ilm)           0.9
  g(ilm)           0.02
  Q(ilm)           0.85
% -------------------------------------------------
 
p(oilm)    1 1    0  1  1  Q
 
p(dilm)    1 1    0  3  -1  g   1  i  -1  Q
 
p(hem)     1 1    1  1  -1  i
 
p(geik)    1 1    0  1  1  g
% -------------------------------------------------
sf
W(oilm,dilm)            15.6           0         0
W(oilm,hem)             26.6           0         0
W(oilm,geik)               4           0         0
W(dilm,hem)               11           0         0
W(dilm,geik)               4           0         0
W(hem,geik)               36           0         0
 
% -------------------------------------------------
7
 
xFeA       1 1    0  3  -1/2  g  1/2  i  1/2  Q
 
xTiA       1 1    0  3  -1/2  g  1/2  i  -1/2  Q
 
xMgA       1 1    0  1  1  g
 
xFe3A      1 1    1  1  -1  i
 
xFeB       1 1    0  3  -1/2  g  1/2  i  -1/2  Q
 
xTiB       1 1    0  3  1/2  g  1/2  i  1/2  Q
 
xFe3B      1 1    1  1  -1  i
% -------------------------------------------------
 
oilm    1    2  xFeA 1  xTiB 1  
  check 1  0  1  
  make  1      ilm    1
  DQF             -13.6075       0.009426           0
 
dilm    4    4  xFeA 1/2  xTiA 1/2  xFeB 1/2  xTiB 1/2  
  check 1  0  0  
  make  1      ilm    1
  DQF             1.9928        -0.0021           0
 
hem     1    2  xFe3A 1  xFe3B 1  
  check 0  0  0  
  make  1      hem    1
  DQF             0              0           0
 
geik    1    2  xMgA 1  xTiB 1  
  check 1  1  0  
% =================================================

% =================================================
% -------------------------------------------------
% hematite: FMTO
% 
% coded by axe attack on 14 August 2013
% 
%         A                         B                   
%         Fe    Ti    Mg    Fe3     Fe    Ti    Fe3     
% oilm    1     0     0     0       0     1     0       
% dilm    1/2   1/2   0     0       1/2   1/2   0       
% hem     0     0     0     1       0     0     1       
% geik    0     0     1     0       0     1     0       
%
% i -> 1 - xFe3A
%
% g -> xMgA
%
% Q -> xFeA - xFeB
% -------------------------------------------------
 
hem  4  1
 
  i(hem)           0.05
  g(hem)           0.001
  Q(hem)           0.005
% -------------------------------------------------
 
p(oilm)    1 1    0  1  1  Q
 
p(dilm)    1 1    0  3  -1  g   1  i  -1  Q
 
p(hem)     1 1    1  1  -1  i
 
p(geik)    1 1    0  1  1  g
% -------------------------------------------------
sf
W(oilm,dilm)            15.6           0         0
W(oilm,hem)             26.6           0         0
W(oilm,geik)               4           0         0
W(dilm,hem)               11           0         0
W(dilm,geik)               4           0         0
W(hem,geik)               36           0         0
 
% -------------------------------------------------
7
 
xFeA       1 1    0  3  -1/2  g  1/2  i  1/2  Q
 
xTiA       1 1    0  3  -1/2  g  1/2  i  -1/2  Q
 
xMgA       1 1    0  1  1  g
 
xFe3A      1 1    1  1  -1  i
 
xFeB       1 1    0  3  -1/2  g  1/2  i  -1/2  Q
 
xTiB       1 1    0  3  1/2  g  1/2  i  1/2  Q
 
xFe3B      1 1    1  1  -1  i
% -------------------------------------------------
 
oilm    1    2  xFeA 1  xTiB 1  
  check 1  0  1  
  make  1      ilm    1
  DQF             -13.6075       0.009426           0
 
dilm    4    4  xFeA 1/2  xTiA 1/2  xFeB 1/2  xTiB 1/2  
  check 1  0  0  
  make  1      ilm    1
  DQF             1.9928        -0.0021           0
 
hem     1    2  xFe3A 1  xFe3B 1  
  check 0  0  0  
  make  1      hem    1
  DQF             0              0           0
 
geik    1    2  xMgA 1  xTiB 1  
  check 1  1  0  
% =================================================

% =================================================
% -------------------------------------------------
% magnetite (FTO) 
% use for SUBSOLIDUS equilibria only! 
% (greenschist->amphibolite grade) 
%
% White, RW, Powell, R, Holland, TJB & Worley, BA (2000) The effect of TiO2 and
% Fe2O3 on metapelitic assemblages at greenschist and amphibolite facies conditions:
% mineral equilibria calculations in the system K2O-FeO-MgO-Al2O3-SiO2-H2O-TiO2-Fe2O3.
% Journal of Metamorphic Geology, 18, 497-511.
%
% magnetic landau NOT included: FTO
% 
% coded by axe attack on 14 August 2013
% 
%         oct                 tet           
%         Fe    Fe3   Ti      Fe    Fe3     
% imt     1     1     0       0     1       
% dmt     2/3   4/3   0       1/3   2/3     
% usp     1     0     1       1     0       
%
% x -> 1 - 2 xTioct
%
% Q -> xFe3tet
% -------------------------------------------------
 
mt1  3  1
 
  x(mt1)           0.9704
  Q(mt1)           0.7472
% -------------------------------------------------
 
p(imt)     1 1    0  2  -2  x  3  Q
 
p(dmt)     1 1    0  2  -3  Q  3  x
 
p(usp)     1 1    1  1  -1  x
% -------------------------------------------------
sf
W(imt,dmt)               2.4           0         0
W(imt,usp)                 1           0         0
W(dmt,usp)                -5           0         0
 
% -------------------------------------------------
5
 
xFeoct     1 1    1/2  2  1/2  Q  -1/2  x
 
xFe3oct    1 1    0  2  -1/2  Q   1  x
 
xTioct     1 1    1/2  1  -1/2  x
 
xFetet     1 1    1  1  -1  Q
 
xFe3tet    1 1    0  1  1  Q
% -------------------------------------------------
 
imt     4    3  xFeoct 1  xFe3oct 1  xFe3tet 1  
  check 1  1  
  make  1       mt    1
  DQF             -1.8595       0.003166           0
 
dmt     6.75    4  xFeoct 2/3  xFe3oct 4/3  xFetet 1/3  xFe3tet 2/3  
  check 1  2/3  
  make  1       mt    1
  DQF             1.3305     -0.0011845           0
 
usp     4    3  xFeoct 1  xTioct 1  xFetet 1  
  check 0  0  
% =================================================

%pure endmembers
ru sill and ky sph ab q H2O
*
